# Supplementary material for: PPARγ-dependent remodeling of translational machinery in adipose progenitors is impaired in obesity
Source: Cell Rep. Author manuscript; Available in PMC 2025 Apr 16. (PMC12002411; doi:10.1016/j.celrep.2024.114945)
Supplement: 2 [file NIHMS2044431-supplement-2.xlsx]

## Sheet: Sup Table 1
identifier	translatedmRNA.apvEff	translatedmRNA.apvRvmPAdj	totalmRNA.apvEff	totalmRNA.apvRvmPAdj	translation.apvEff	translation.apvRvmPAdj	buffering.apvEff	buffering.apvRvmPAdj	singleRegMode
X0610010K14Rik	0.00979501	0.999932	-1.36728	0.0807293	2.52707	0.176737	-1.25861	0.0655167	buffering
X0610030E20Rik	-0.113665	0.999932	1.05287	0.0301866	-2.77576	0.354739	0.932628	0.0941759	buffering
X0610040J01Rik	-0.791885	0.999932	-0.270873	0.0851912	-1.77058	0.601291	-0.268006	0.154275	buffering
X1110004F10Rik	0.0691364	0.999932	0.449554	0.236971	-2.278	0.601291	0.734034	0.132858	buffering
X1110038F14Rik	-0.103255	0.712223	0.562638	0.306661	-1.6674	0.601291	1.57644	0.12854	buffering
X1500009L16Rik	0.100965	0.999932	0.645584	0.17272	-1.18791	0.609177	1.13348	0.107252	buffering
X1500011B03Rik	0.0451685	0.543831	0.375085	0.231971	-1.08976	0.609177	1.03574	0.12854	buffering
X1700009N14Rik	0.17414	0.999932	-0.68453	0.0460226	1.59026	0.661235	-0.635138	0.119901	buffering
X1700028J19Rik	0.497667	0.999932	0.897976	0.145852	1.3917	0.661235	1.27564	0.119901	buffering
X1700030J22Rik	0.223468	0.999932	-0.381244	0.0890193	-0.967323	0.661235	-0.419375	0.134059	buffering
X1700088E04Rik	-0.32525	0.999932	0.293311	0.0858036	0.845797	0.661235	0.302548	0.14545	buffering
X1810010H24Rik	-0.22424	0.999932	-0.870987	0.320831	-1.04542	0.661235	-1.54326	0.115396	buffering
X1810024B03Rik	0.413243	0.999932	0.390013	0.102651	-0.960201	0.661235	0.441354	0.132858	buffering
X2210016F16Rik	0.132215	0.999932	-0.126964	0.217044	0.740123	0.693188	-0.162279	0.204301	buffering
X2210408I21Rik	-0.00725847	0.999932	0.219515	0.150407	-0.936248	0.693188	0.235134	0.163852	buffering
X2310011J03Rik	0.0306978	0.999932	-0.646664	0.0606409	-1.41143	0.714319	-0.724217	0.119901	buffering
X2310022B05Rik	0.137554	0.999932	-0.20958	0.147271	0.860345	0.714319	-0.238006	0.163852	buffering
X2410004P03Rik	-0.33496	0.999932	0.205029	0.740051	-1.32748	0.714319	0.736394	0.154275	buffering
X2410039M03Rik	-0.11803	0.85955	0.133161	0.598286	-0.872166	0.714319	0.504726	0.167928	buffering
X2510039O18Rik	0.0584432	0.999932	-1.45343	0.228041	2.64811	0.714319	-2.38108	0.143581	buffering
X2610005L07Rik	-0.145602	0.999932	0.299768	0.0740599	3.06078	0.714319	0.279723	0.154241	buffering
X2610044O15Rik8	0.113105	0.999932	-0.292395	0.0840765	-1.03607	0.714319	-0.279607	0.154241	buffering
X2610318N02Rik	-1.04042	0.999932	-0.632856	0.0967154	-1.65434	0.714319	-0.753982	0.132858	buffering
X2700049A03Rik	0.313267	0.999932	0.18796	0.305067	-0.832261	0.714319	0.407298	0.152007	buffering
X2700062C07Rik	0.0633223	0.999932	-0.193248	0.153112	0.667981	0.714319	-0.296066	0.149013	buffering
X2700099C18Rik	0.664133	0.999932	-0.304462	0.0906301	-0.785567	0.714319	-0.288284	0.152007	buffering
X2810459M11Rik	0.1734	0.681363	0.728098	0.126686	-1.62804	0.714319	1.34154	0.144084	buffering
X3110009E18Rik	0.647856	0.999932	-0.215472	0.112482	0.685768	0.714319	-0.24702	0.15697	buffering
X3830406C13Rik	0.155641	0.999932	0.27622	0.1016	-1.20178	0.714319	0.300226	0.152007	buffering
X4833420G17Rik	-0.0187114	0.686775	-0.726493	0.0740599	1.83129	0.714319	-1.08985	0.132858	buffering
X4930430F08Rik	-0.132082	0.999932	-0.270858	0.101455	0.834542	0.714319	-0.354443	0.143581	buffering
X4930431P19Rik	0.456294	0.999932	-0.268547	0.0923681	1.54992	0.714319	-0.268543	0.154275	buffering
X4930453N24Rik	0.0270797	0.999932	0.626451	0.344869	0.680088	0.714319	1.05069	0.107252	buffering
X4930503B20Rik	1.68036	0.999932	-0.612666	0.131895	-0.738154	0.721893	-0.973267	0.132858	buffering
X4930523C07Rik	0.0628673	0.999932	0.501206	0.117045	-1.07033	0.735915	0.50615	0.134059	buffering
X4930579G24Rik	0.245417	0.999932	-0.238297	0.142631	0.703682	0.742655	-0.248245	0.160125	buffering
X4931406C07Rik	0.535391	0.999932	-0.501433	0.0559678	-1.68028	0.747346	-0.548144	0.132858	buffering
X4931414P19Rik	0.344709	0.999932	-0.505554	0.0995597	1.41639	0.747346	-0.542091	0.132986	buffering
X4932414N04Rik	-0.741171	0.343177	1.63187	0.0893431	1.99941	0.747346	2.83433	0.154275	buffering
X4933427D14Rik	-0.348799	0.989229	-0.70999	0.10212	-0.726005	0.747346	-1.17899	0.132858	buffering
X4933430I17Rik	-0.0145196	0.999932	-0.865536	0.115539	-1.23908	0.747346	-1.0738	0.132858	buffering
X5730409E04Rik	0.0912708	0.999932	-0.241042	0.117045	1.10798	0.769862	-0.251254	0.159482	buffering
X5730455P16Rik	-0.0625195	0.999932	-0.290855	0.102109	0.713461	0.769862	-0.341809	0.144898	buffering
X6430548M08Rik	-0.0392867	0.999932	-0.588833	0.0571346	1.89333	0.778267	-0.698881	0.132858	buffering
X9030025P20Rik	-0.266206	0.999932	-0.188492	0.129674	0.560741	0.778267	-0.237751	0.162981	buffering
X9030624G23Rik	0.544215	0.999932	1.30405	0.0118367	3.0894	0.778267	1.36043	0.0914206	buffering
X9430038I01Rik	-0.127591	0.999932	-0.520418	0.0521625	-1.85276	0.778267	-0.57027	0.132858	buffering
X9530068E07Rik	-0.0747724	0.999932	1.45521	0.0697671	-2.10053	0.778267	1.53438	0.119591	buffering
X9530077C05Rik	-0.577378	0.999932	1.5889	0.00365171	7.31897	0.778267	1.62841	0.0655167	buffering
X9930111J21Rik1	0.437183	0.999932	0.241525	0.309775	-0.945478	0.778267	0.44514	0.160255	buffering
X9930111J21Rik2	-0.141575	0.878154	0.26038	0.119685	-0.908122	0.778267	0.408201	0.147991	buffering
A130010J15Rik	0.0846752	0.999932	-0.316542	0.137964	0.613741	0.778267	-0.544275	0.142924	buffering
A930004D18Rik	0.169852	0.999932	-0.522839	0.0532352	2.22178	0.778267	-0.592438	0.132858	buffering
AA414768	-0.145513	0.999932	-0.192539	0.178422	0.87555	0.778267	-0.315491	0.159411	buffering
Aacs	0.0986485	0.999932	-0.312207	0.0973934	-0.780062	0.778267	-0.263291	0.155862	buffering
Aamdc	-0.0165175	0.999932	-0.454848	0.0806973	0.68849	0.778267	-0.632329	0.132858	buffering
Aard	0.164239	0.999932	-0.523583	0.0962277	0.898856	0.778267	-0.479986	0.134059	buffering
Aars	0.00530265	0.999932	0.590886	0.0977509	1.16826	0.778267	0.737145	0.132858	buffering
Aarsd1	-0.0340292	0.999932	-0.318777	0.0659965	-1.97296	0.778267	-0.313401	0.144898	buffering
Aasdh	-0.203953	0.999932	0.225561	0.103633	-0.954444	0.778267	0.272342	0.154275	buffering
Aatf	0.0351974	0.999932	-0.375323	0.178099	0.694697	0.778267	-0.642008	0.143581	buffering
Aatk	-0.320905	0.999932	-0.454071	0.0859433	-0.647699	0.778267	-0.387231	0.143581	buffering
Abca6	-0.444335	0.999932	0.547965	0.118884	-0.755381	0.778267	0.525121	0.134059	buffering
Abca7	-0.0969032	0.817791	-0.472646	0.263914	1.03731	0.778267	-1.03771	0.168802	buffering
Abca8b	-0.380709	0.999932	-0.526567	0.0941842	-0.902859	0.778267	-0.459376	0.137548	buffering
Abca9	-0.0907535	0.999932	-1.07329	0.0740599	-1.35843	0.778267	-1.23264	0.119901	buffering
Abcb6	-0.0559451	0.999932	0.24523	0.096991	0.508405	0.779729	0.181223	0.185506	buffering
Abcb8	-0.0431583	0.999932	0.252874	0.258205	-0.85484	0.779729	0.406755	0.156893	buffering
Abcb9	0.282252	0.999932	-0.075792	0.807731	0.462494	0.779729	-0.433758	0.132986	buffering
Abcc10	-0.0424523	0.999932	0.353315	0.101752	0.797406	0.786166	0.335852	0.14545	buffering
Abcc3	-0.0583596	0.999932	-0.981827	0.100581	-0.875722	0.7872	-1.25122	0.132858	buffering
Abcc4	0.0128023	0.927824	0.976136	0.0385841	1.94494	0.791447	1.22641	0.119901	buffering
Abcf1	0.0211602	0.999932	-0.444993	0.120361	-0.495066	0.799879	-0.406391	0.1409	buffering
Abcg2	0.344564	0.999932	-0.322261	0.0947319	-0.506831	0.799879	-0.318388	0.14545	buffering
Abcg3	-0.454997	0.999932	-1.04172	0.158044	1.20233	0.799879	-1.03759	0.143581	buffering
Abhd11	-0.127753	0.999932	-0.427945	0.124284	-2.91514	0.799879	-0.412994	0.14771	buffering
Abhd14a	0.133711	0.999932	-0.691244	0.0650632	-0.834509	0.799879	-0.791343	0.12854	buffering
Abhd15	0.395973	0.999932	0.342283	0.22237	-0.755631	0.799879	0.51622	0.154241	buffering
Abhd16a	-0.0272242	0.999932	-0.799846	0.132633	-0.817047	0.799879	-1.07654	0.142924	buffering
Abhd17b	0.0224455	0.999932	-1.27845	0.360884	-1.71989	0.799879	-2.20727	0.163852	buffering
Abhd17c	0.0361475	0.999932	-0.465019	0.0843361	-0.905153	0.799879	-0.462322	0.134059	buffering
Abhd2	-0.0170925	0.999932	0.301886	0.085709	0.69692	0.799879	0.236344	0.163852	buffering
Abhd4	0.0208883	0.999932	-0.936931	0.126613	0.960786	0.799879	-0.986515	0.134059	buffering
Abhd6	-0.0385164	0.999932	-0.836996	0.081693	-1.05128	0.799879	-1.01888	0.132858	buffering
Abi2	-0.0181188	0.999932	-0.897664	0.149766	-0.56647	0.799879	-1.24177	0.132858	buffering
Abitram	0.0423137	0.999932	-0.791297	0.0858754	-0.495803	0.799879	-0.731443	0.115396	buffering
Ablim2	1.15831	0.999932	0.431083	0.0806973	-0.774461	0.799879	0.398938	0.142924	buffering
Abracl	0.241696	0.999932	0.345557	0.0760318	-0.673278	0.799879	0.405558	0.140004	buffering
Acaa1a	-0.0278357	0.999932	0.800288	0.0923681	1.24586	0.799879	1.06678	0.135887	buffering
Acacb	-0.029263	0.999932	-0.220498	0.099464	-1.69042	0.799879	-0.206623	0.169921	buffering
Acad11	0.238086	0.999932	-0.528043	0.0959343	0.7631	0.799879	-0.49275	0.134059	buffering
Acad9	0.198922	0.999932	0.316596	0.118884	-0.604622	0.799879	0.420713	0.143581	buffering
Acat2	0.29847	0.999932	0.676058	0.405658	0.836124	0.80517	1.02142	0.154275	buffering
Acat3	1.33806	0.999932	0.651353	0.170943	-0.82131	0.805631	0.7556	0.143581	buffering
Acbd3	0.0400167	0.999932	-0.895015	0.0836647	-1.00815	0.805631	-1.19398	0.134059	buffering
Acbd4	0.0718027	0.999932	-1.5807	0.0851912	2.75956	0.806165	-1.33204	0.132858	buffering
Acer2	0.939673	0.999932	1.02845	0.122122	-1.67198	0.813278	1.33055	0.143581	buffering
Acer3	-0.0130753	0.999932	-0.282534	0.136506	0.559397	0.813278	-0.311987	0.154241	buffering
Ache	0.550421	0.999932	-1.14309	0.083545	-1.06464	0.813278	-1.48843	0.132986	buffering
Ackr4	-0.195868	0.999932	-1.01592	0.117515	-2.18542	0.813278	-1.13368	0.138776	buffering
Acly	0.0876635	0.999932	-0.652351	0.0821032	0.884231	0.813278	-0.623731	0.132858	buffering
Acot11	-0.0611931	0.999932	0.318788	0.0676887	1.74522	0.815962	0.27868	0.154275	buffering
Acot2	0.0354229	0.999932	-0.254447	0.255653	0.44939	0.824021	-0.28167	0.154275	buffering
Acot6	0.199724	0.999932	0.172399	0.578991	-0.524651	0.824021	0.507025	0.164767	buffering
Acot8	-0.190066	0.999932	0.211002	0.11584	-1.03049	0.824138	0.220045	0.167928	buffering
Acox1	0.340744	0.999932	-0.489764	0.0858754	-0.668851	0.824138	-0.407271	0.143581	buffering
Acp2	-0.100432	0.989229	-0.248939	0.203352	0.724728	0.824138	-0.435997	0.170964	buffering
Acsf3	-0.220225	0.999932	-0.303147	0.143321	0.79339	0.824138	-0.447021	0.154275	buffering
Acsl5	-0.0654501	0.999932	0.456083	0.171483	-0.925454	0.824138	0.417693	0.154275	buffering
Acta1	0.53629	0.999932	1.08352	0.18468	-1.33031	0.824138	1.29604	0.14771	buffering
Actb	0.128119	0.999932	0.130322	0.326848	-0.473214	0.824138	0.248994	0.170858	buffering
Actc1	0.498381	0.999932	-0.265889	0.131109	0.586981	0.824138	-0.27701	0.155938	buffering
Actl6a	0.00725988	0.999932	0.662958	0.0647659	1.12272	0.824138	0.750409	0.132858	buffering
Actn3	0.149369	0.999932	-0.430179	0.0973934	0.665874	0.824138	-0.356589	0.14545	buffering
Actr1b	-0.021418	0.999932	-0.518628	0.0636259	1.19614	0.824138	-0.495245	0.132986	buffering
Actr3	0.0232833	0.999932	-0.464624	0.0669839	-0.597353	0.824138	-0.46799	0.132986	buffering
Actr6	0.139386	0.999932	0.606214	0.311754	-1.06059	0.824138	0.949072	0.163852	buffering
Acvr2a	0.0569782	0.999932	0.313564	0.118884	1.60711	0.824138	0.311861	0.154275	buffering
Acy3	-0.231918	0.999932	-0.864416	0.13344	-0.477147	0.824138	-0.746233	0.132858	buffering
Ada	0.0328803	0.999932	-0.256887	0.186909	0.46534	0.825224	-0.518229	0.154275	buffering
Adal	0.0822536	0.999932	-0.156169	0.236388	0.433131	0.826134	-0.326257	0.158416	buffering
Adam10	0.0531612	0.999932	-0.325413	0.192844	0.410026	0.826134	-0.404729	0.142029	buffering
Adam11	-0.0766484	0.999932	-0.405005	0.175141	-0.425257	0.826134	-0.393549	0.143581	buffering
Adam15	-0.0213051	0.999932	-0.461842	0.091699	-0.470188	0.826134	-0.481397	0.132986	buffering
Adam17	-0.000117348	0.999932	-0.167567	0.143541	0.747402	0.826134	-0.196723	0.178789	buffering
Adam19	0.0937851	0.999932	-0.384674	0.126772	-0.504502	0.826134	-0.277514	0.15697	buffering
Adam4	0.553873	0.999932	0.326356	0.27465	-0.91996	0.826134	0.589724	0.180516	buffering
Adam5	-0.440774	0.999932	-0.186087	0.147319	0.868808	0.826134	-0.222718	0.170858	buffering
Adam8	-0.193946	0.999932	-0.398881	0.451782	1.78063	0.826134	-0.84438	0.202887	buffering
Adamts10	-0.0416957	0.999932	-0.431039	0.150055	0.464723	0.826134	-0.337337	0.151023	buffering
Adamts12	-0.0347767	0.999932	-0.219236	0.137032	-0.417729	0.826134	-0.170069	0.198268	buffering
Adamts14	0.405087	0.999932	-1.12626	0.260364	0.94455	0.829003	-0.982935	0.154275	buffering
Adamts5	-0.0213054	0.85955	-0.559113	0.132887	1.1042	0.837632	-0.877334	0.169921	buffering
Adamts7	0.127212	0.999932	0.493064	0.44862	-0.644673	0.837632	0.65933	0.158736	buffering
Adar	-0.276748	0.999932	0.00189449	0.995516	-0.544284	0.842611	0.342805	0.20635	buffering
Adat2	0.0165661	0.999932	-0.140942	0.198266	0.673746	0.846477	-0.163937	0.211646	buffering
Adat3	-0.0898482	0.999932	0.333241	0.0974938	0.492324	0.846477	0.370433	0.143581	buffering
Adck1	0.0919348	0.999932	-0.339332	0.0993206	-0.491187	0.846498	-0.36715	0.143581	buffering
Adcy6	0.239752	0.85955	-1.07422	0.109619	2.90474	0.846888	-1.55507	0.159482	buffering
Adgb	0.0932859	0.890003	-0.882609	0.288222	-0.686202	0.846888	-1.80321	0.217191	buffering
Adgra2	0.142297	0.999932	-0.273839	0.143101	0.72514	0.846888	-0.273414	0.163852	buffering
Adgra3	0.117339	0.999932	-0.56267	0.130783	0.909499	0.846888	-0.659677	0.144898	buffering
Adgre1	-0.151611	0.999932	0.417056	0.168137	-0.48351	0.846888	0.536769	0.143581	buffering
Adgrg1	0.205234	0.999932	-0.459069	0.174283	-0.393574	0.846888	-0.32823	0.14771	buffering
Adgrg2	-0.0850944	0.999932	-0.352851	0.0806973	-0.568745	0.846888	-0.355472	0.143581	buffering
Adgrg6	-0.0520551	0.999932	0.448956	0.107882	0.818509	0.846888	0.537187	0.143581	buffering
Adgrl1	-0.0354577	0.999932	0.19768	0.596755	-1.2754	0.846888	0.452256	0.208151	buffering
Adgrl2	0.0672596	0.999932	-0.644973	0.0284376	-5.28638	0.846888	-0.648332	0.119901	buffering
Adgrl3	0.568621	0.999932	0.386112	0.482146	-1.26658	0.846888	0.733859	0.188564	buffering
Adi1	0.0778702	0.999932	-0.521481	0.126164	2.28322	0.846888	-0.635592	0.14771	buffering
Adipor1	-0.278779	0.999932	0.346305	0.154367	-0.464999	0.846888	0.470454	0.143581	buffering
Adm	-0.109913	0.999932	0.564581	0.162639	-0.699982	0.846888	0.806641	0.154275	buffering
Adora2a	0.149279	0.999932	-0.633404	0.0893431	-0.755331	0.846888	-0.665173	0.132986	buffering
Adpgk	0.0931236	0.999932	-0.953925	0.0910309	-0.778877	0.848141	-1.26238	0.143581	buffering
Adprh	-0.0355702	0.999932	0.344618	0.0806973	0.642039	0.848141	0.36548	0.143581	buffering
Adrb1	0.123804	0.999932	0.508795	0.0694857	0.751995	0.848141	0.603795	0.132986	buffering
Adrb3	1.16646	0.999932	-0.255185	0.222961	0.442045	0.848141	-0.270225	0.163852	buffering
Adss	-0.0736678	0.999932	0.348559	0.0858754	0.604698	0.848141	0.279298	0.154275	buffering
Adssl1	-0.308776	0.470554	0.502429	0.0667865	-0.503098	0.848141	0.824718	0.216065	buffering
Aebp1	0.00976107	0.999932	0.161786	0.312134	-0.597509	0.848141	0.252966	0.185273	buffering
Aebp2	-0.0281104	0.959584	0.0899481	0.549562	-0.490573	0.848141	0.255582	0.243278	buffering
Afdn	0.230118	0.999932	0.475758	0.0858754	-1.39713	0.848141	0.554709	0.142924	buffering
Aff3	0.883773	0.999932	-0.531237	0.123899	-0.656936	0.848141	-0.446562	0.14771	buffering
Aff4	0.131565	0.999932	-0.4735	0.13203	0.649275	0.848141	-0.594446	0.144898	buffering
Afg1l	0.03968	0.999932	-0.526709	0.116267	-0.686213	0.848141	-0.580258	0.143581	buffering
Afg3l2	-0.0414387	0.999932	0.287243	0.132929	0.39292	0.849316	0.2947	0.154275	buffering
Afmid	0.101736	0.999932	-0.762179	0.119685	-0.519782	0.849316	-0.955351	0.143581	buffering
Aftph	0.085811	0.999932	0.334619	0.11584	0.624649	0.849316	0.363548	0.152526	buffering
Agap2	-0.480418	0.999932	-0.2417	0.138489	0.655953	0.849316	-0.351886	0.167547	buffering
Agbl2	-0.0870988	0.999932	0.166306	0.175141	-0.733346	0.849316	0.187424	0.195021	buffering
Agfg1	0.0611979	0.999932	-0.296583	0.18832	0.472784	0.849316	-0.321528	0.16303	buffering
Agfg2	0.0913373	0.999932	0.657811	0.113225	-0.543761	0.849316	0.607496	0.143581	buffering
Agl	-0.222865	0.999932	0.150178	0.365939	-0.503986	0.849316	0.231351	0.188593	buffering
Ago1	-0.0564596	0.999932	-0.223351	0.102472	1.60265	0.849316	-0.233035	0.164052	buffering
Ago3	-0.0103242	0.999932	0.262916	0.115539	-0.810535	0.849316	0.30324	0.15468	buffering
Agpat4	-0.0285764	0.999932	0.153982	0.236706	-0.51766	0.849316	0.249719	0.195628	buffering
Agt	0.697467	0.999932	-0.444992	0.142631	-0.633511	0.849316	-0.44777	0.154275	buffering
Agtr1a	0.71901	0.999932	-0.324403	0.169892	0.419742	0.849316	-0.331717	0.154275	buffering
Ahcyl2	-0.0701974	0.999932	-0.257392	0.124444	0.600328	0.849316	-0.316205	0.15468	buffering
Ahdc1	0.330237	0.999932	0.38254	0.0858036	-0.454282	0.849316	0.489817	0.141311	buffering
Ahsa1	-0.0315316	0.999932	-0.238676	0.112949	0.568758	0.849316	-0.248987	0.163852	buffering
AI837181	0.0819407	0.999932	-0.886159	0.109279	1.06211	0.849316	-1.01888	0.143581	buffering
AI987944	0.0536392	0.999932	-0.311523	0.25936	0.337746	0.849316	-0.276585	0.154275	buffering
Aif1	-0.32888	0.999932	0.331788	0.218319	-0.418052	0.849316	0.378446	0.154275	buffering
Aif1l	0.0155215	0.999932	-0.585588	0.102781	-0.849989	0.849316	-0.587381	0.143581	buffering
Aifm2	0.0686548	0.999932	-0.222551	0.186909	0.375544	0.849316	-0.285553	0.154275	buffering
Aim2	-0.0560122	0.999932	-0.427724	0.0925961	0.686732	0.849316	-0.462499	0.143581	buffering
Aipl1	-0.152824	0.999932	-0.472643	0.0413852	2.15756	0.849316	-0.499385	0.132858	buffering
Ak2	0.241007	0.999932	0.56096	0.10005	1.05845	0.849316	0.645887	0.143581	buffering
Akap10	-0.212681	0.614575	-1.34495	0.131084	-1.03389	0.849316	-1.96705	0.23093	buffering
Akap13	-0.112017	0.999932	-1.37192	0.0943108	-1.97892	0.849316	-1.38826	0.134059	buffering
Akap8l	-0.113726	0.386183	-0.563239	0.0893431	1.48411	0.849316	-0.794785	0.18339	buffering
Akip1	0.00403979	0.999932	-0.678392	0.0337134	-1.37048	0.849316	-0.700271	0.119901	buffering
Akirin1	-0.0775307	0.999932	0.225092	0.144298	-0.487077	0.849316	0.252061	0.167542	buffering
Akirin2	0.0650782	0.999932	-0.588617	0.151273	1.3047	0.849316	-0.729338	0.154718	buffering
Akna	-0.171276	0.999932	-0.450606	0.096227	0.458468	0.849316	-0.467784	0.1409	buffering
Akr1cl	0.435222	0.999932	-0.160909	0.437615	0.437901	0.849316	-0.289225	0.18164	buffering
Akr7a5	0.00360097	0.999932	-0.398078	0.0923117	0.371558	0.849316	-0.334392	0.144898	buffering
Akt2	-0.000325554	0.999932	-0.482025	0.126352	0.738205	0.849316	-0.51058	0.14545	buffering
Akt3	-0.157029	0.999932	-0.60418	0.174909	-0.467709	0.849316	-0.781254	0.145015	buffering
Alad	-0.0250457	0.999932	-0.20883	0.126164	0.839204	0.849316	-0.237133	0.167928	buffering
Aldh16a1	-0.0866524	0.999932	0.116516	0.30592	-0.387235	0.849316	0.17938	0.203357	buffering
Aldh18a1	-0.0407468	0.999932	0.322813	0.510043	-0.947905	0.849316	0.367944	0.194086	buffering
Aldh1a1	0.384791	0.999932	0.405572	0.102781	0.689018	0.849316	0.431012	0.144898	buffering
Aldh1a2	0.0578206	0.999932	1.08816	0.17443	1.03372	0.849316	1.20095	0.154275	buffering
Aldh1l1	0.0796685	0.999932	-0.544399	0.0730005	-0.797029	0.849316	-0.611084	0.134059	buffering
Aldh3b1	-0.198243	0.999932	-0.298002	0.172921	-0.436001	0.849316	-0.28641	0.158796	buffering
Aldh6a1	0.268191	0.999932	-0.258042	0.117952	-0.445596	0.849316	-0.232284	0.167928	buffering
Aldh9a1	0.217149	0.999932	-0.220901	0.182661	0.370739	0.849316	-0.255703	0.162981	buffering
Aldoa	-0.108377	0.999932	-1.63559	0.171766	-1.37269	0.849316	-1.73186	0.154275	buffering
Alg10b	-0.0400777	0.999932	0.181332	0.401983	-0.399895	0.849316	0.328666	0.167928	buffering
Alg2	0.0707169	0.999932	-0.49245	0.123673	0.86216	0.849316	-0.569747	0.151023	buffering
Alg8	0.0669905	0.999932	-0.824988	0.123501	1.54967	0.849316	-1.13804	0.154275	buffering
Alkbh3	-0.080865	0.999932	-0.686147	0.0520828	-0.997984	0.849316	-0.824839	0.132858	buffering
Alkbh6	-0.158267	0.999932	0.326199	0.0859433	-0.760958	0.849316	0.325852	0.14771	buffering
Alox5	-0.0705143	0.999932	-0.307738	0.132887	0.598247	0.849316	-0.391908	0.154275	buffering
Alpk1	-0.609957	0.999932	-0.280422	0.150928	0.423053	0.849316	-0.281005	0.157319	buffering
Alpl	-0.812119	0.999932	0.20668	0.268753	-0.375183	0.849316	0.303877	0.155862	buffering
Als2	-0.110102	0.999932	-0.613385	0.0770268	0.923443	0.849316	-0.622481	0.134059	buffering
Alyref	0.0728092	0.999932	0.332701	0.0861913	-1.22353	0.849316	0.345569	0.14545	buffering
Ambp	0.526925	0.999932	-0.345146	0.124515	0.380437	0.849316	-0.292026	0.154275	buffering
Amdhd2	-0.0822531	0.999932	-0.332217	0.18249	0.545193	0.849316	-0.361047	0.158382	buffering
Amer2	0.425014	0.999932	-0.938963	0.0821032	1.78088	0.849316	-1.10807	0.135887	buffering
Amigo1	-0.0726271	0.999932	-0.249824	0.125502	-0.393487	0.849316	-0.203588	0.17684	buffering
Amotl2	0.0907751	0.999932	-0.505624	0.459666	-0.367111	0.849316	-0.604024	0.142924	buffering
Ampd3	-0.0783528	0.999932	-0.283837	0.0827754	-0.806939	0.849316	-0.265264	0.154275	buffering
Amt	-0.845573	0.999932	-0.307317	0.101455	0.53142	0.849316	-0.305173	0.154275	buffering
Amz1	0.0100997	0.999932	0.28329	0.0788671	-0.670924	0.849316	0.297772	0.147991	buffering
Amz2	-0.0970905	0.999932	0.648582	0.0754872	0.420989	0.849316	0.434977	0.142924	buffering
Anapc1	-0.0306187	0.999932	-0.285053	0.130783	0.465175	0.849316	-0.275158	0.15697	buffering
Anapc15	-0.179576	0.999932	0.0608342	0.648755	-0.343415	0.849316	0.183075	0.207422	buffering
Anapc7	-0.104113	0.999932	-0.371695	0.085709	0.80666	0.849316	-0.349594	0.14545	buffering
Angptl2	0.101722	0.999932	0.189671	0.126095	-0.546082	0.849316	0.211884	0.169921	buffering
Angptl6	0.597706	0.999932	-0.613872	0.2247	-0.502152	0.849316	-0.813296	0.152007	buffering
Angptl8	-0.381	0.999932	-0.163667	0.170945	0.605382	0.849316	-0.188583	0.190821	buffering
Ank1	0.076242	0.999932	-0.206724	0.207218	0.46449	0.849316	-0.257541	0.169921	buffering
Ank3	0.075338	0.999932	0.24658	0.104254	1.35898	0.849316	0.209763	0.173713	buffering
Ankhd1	-0.113214	0.999932	-0.341145	0.116267	0.486481	0.849316	-0.399134	0.147991	buffering
Ankra2	0.151858	0.999932	-0.300395	0.167714	0.417266	0.853469	-0.311346	0.15697	buffering
Ankrd10	0.0340924	0.999932	-0.379649	0.128425	-0.52935	0.853727	-0.427001	0.152007	buffering
Ankrd11	-0.077895	0.999932	-0.46892	0.117045	-0.494301	0.853727	-0.487572	0.144898	buffering
Ankrd13c	-0.0821107	0.999932	-0.181141	0.243972	0.358591	0.853727	-0.379062	0.167928	buffering
Ankrd17	0.0247148	0.999932	0.37378	0.0875583	-0.50072	0.856203	0.419616	0.143581	buffering
Ankrd23	-0.0432652	0.999932	-0.69227	0.010547	-7.22865	0.856203	-0.680554	0.107252	buffering
Ankrd24	0.449219	0.999932	-0.756356	0.0571346	-1.06661	0.856203	-0.854446	0.132858	buffering
Ankrd27	-0.094628	0.999932	0.0653656	0.878465	-0.36205	0.856203	0.30574	0.169921	buffering
Ankrd29	0.213495	0.999932	0.484502	0.0944276	-0.446138	0.856203	0.612696	0.142396	buffering
Ankrd33b	-0.167953	0.999932	-0.47132	0.0559879	-1.27487	0.856203	-0.487041	0.132986	buffering
Ankrd37	-0.0133124	0.999932	1.57447	0.112482	1.20279	0.856203	2.03914	0.154241	buffering
Ankrd46	-0.0923261	0.999932	0.325397	0.16282	-0.318294	0.856203	0.314491	0.145015	buffering
Ankrd50	0.0931132	0.999932	0.542474	0.0740599	0.952386	0.856203	0.578817	0.134059	buffering
Ankrd52	0.211323	0.999932	0.26413	0.108534	-0.66103	0.856203	0.3254	0.154275	buffering
Ankrd55	-0.277265	0.999932	0.157175	0.205477	-0.363203	0.856203	0.29504	0.177221	buffering
Ankrd9	0.00276236	0.999932	-0.519843	0.0522716	-0.838561	0.856203	-0.488712	0.132986	buffering
Anks3	0.00270701	0.999932	-0.394306	0.230831	0.521406	0.856203	-0.622638	0.169921	buffering
Ano10	0.0827381	0.999932	-0.754021	0.0770268	-0.501089	0.856203	-0.847686	0.132858	buffering
Ano6	0.0142793	0.999932	-0.411847	0.079541	0.524761	0.858759	-0.359252	0.144898	buffering
Anp32b	-0.0827687	0.999932	-0.323305	0.0908674	-0.579732	0.858759	-0.292948	0.154275	buffering
Anp32e	-0.145826	0.845961	-0.697815	0.125842	-0.609789	0.858759	-1.04459	0.198195	buffering
Antkmt	-0.168656	0.999932	0.471849	0.0387867	0.95968	0.858759	0.503159	0.132858	buffering
Aoc1	-0.701557	0.999932	-0.262437	0.137697	0.451857	0.859885	-0.269672	0.163852	buffering
Aoc1l1	0.00707073	0.999932	-1.11343	0.25476	1.55889	0.860299	-1.44513	0.170545	buffering
Aoc2	-1.20452	0.999932	-0.445339	0.140363	0.459544	0.860299	-0.333841	0.160125	buffering
Ap1b1	-0.123528	0.999932	0.439486	0.0831724	0.832936	0.860299	0.442406	0.143581	buffering
Ap1s1	-0.0793958	0.999932	0.310657	0.118884	0.557398	0.860299	0.317407	0.15468	buffering
Ap2m1	-0.0685137	0.999932	-0.223124	0.139788	0.429596	0.860299	-0.270548	0.164052	buffering
Ap3b1	-0.126923	0.999932	-0.405056	0.117045	-0.405949	0.860299	-0.355774	0.154241	buffering
Ap3d1	-0.0796731	0.999932	-0.457031	0.083046	1.34938	0.860299	-0.459753	0.143581	buffering
Ap3s2	-0.0595298	0.999932	-0.0965151	0.591439	0.324373	0.860299	-0.340392	0.168044	buffering
Ap4m1	-0.15995	0.999932	0.154382	0.32632	-0.588574	0.860299	0.2187	0.213427	buffering
Ap4s1	0.142115	0.999932	-0.202868	0.203261	0.423024	0.860299	-0.258226	0.171177	buffering
Ap5z1	0.0627848	0.999932	0.213044	0.781204	-0.751481	0.860299	0.420551	0.226132	buffering
Apaf1	-0.103509	0.999932	-0.247544	0.178412	0.872087	0.860299	-0.315773	0.173522	buffering
Apc	-0.0288526	0.999932	-0.293267	0.0806973	1.69195	0.860299	-0.290771	0.153415	buffering
Apcdd1	0.56077	0.999932	-0.562706	0.123899	-0.616021	0.860299	-0.639275	0.14771	buffering
Apex2	0.023038	0.999932	0.933351	0.130778	-0.929788	0.860299	0.719053	0.154275	buffering
Aplp2	0.0507749	0.999932	-0.62116	0.132877	-0.391479	0.860299	-0.775063	0.143581	buffering
Apobec1	-0.209319	0.999932	-0.372149	0.121907	-0.342596	0.860299	-0.356678	0.144898	buffering
Apobec3	0.0734655	0.999932	-0.274592	0.112482	0.544888	0.860299	-0.330152	0.154275	buffering
Apoe	-0.258344	0.999932	-0.347497	0.121046	-0.385018	0.860299	-0.392904	0.144898	buffering
Apoh	-1.12239	0.999932	-0.306879	0.147319	0.3578	0.860299	-0.326471	0.154241	buffering
Apol6	0.342368	0.999932	-0.279361	0.102781	0.547674	0.860299	-0.345347	0.154275	buffering
Apol8	0.395291	0.999932	-0.223176	0.110199	-0.651153	0.860299	-0.193887	0.181013	buffering
Apoo	0.284768	0.999932	-0.538725	0.102682	0.619447	0.860299	-0.548747	0.143581	buffering
Apool	0.293023	0.999932	-0.498818	0.194985	-0.799584	0.860299	-0.490564	0.164052	buffering
Appbp2	-0.0458881	0.999932	-0.494541	0.426768	0.997133	0.860299	-0.887838	0.230439	buffering
Aptx	-0.00700455	0.999932	0.605847	0.0476787	0.929154	0.860299	0.674144	0.132858	buffering
Ar	0.0350675	0.999932	-1.50937	0.0941842	3.00203	0.860299	-1.90222	0.151023	buffering
Arf1	-0.0700217	0.999932	0.12547	0.487876	-0.390045	0.860299	0.317667	0.24783	buffering
Arf2	-0.00564764	0.999932	-0.311344	0.105941	-0.421665	0.860299	-0.27501	0.15877	buffering
Arf5	-0.0100753	0.929642	0.837233	0.20451	0.575469	0.860299	1.36384	0.238792	buffering
Arfgap1	0.0369142	0.999932	1.59919	0.042689	2.91185	0.860299	1.71693	0.119901	buffering
Arfgef1	0.09409	0.999932	-0.232325	0.190695	0.396871	0.860299	-0.264202	0.167928	buffering
Arfgef2	0.117497	0.991532	0.323795	0.131895	-0.414056	0.860299	0.517902	0.181245	buffering
Arfgef3	0.206141	0.999932	-0.316966	0.116391	0.831672	0.860299	-0.356165	0.154275	buffering
Arfip1	0.0280843	0.999932	0.496344	0.0707339	0.70983	0.860299	0.538493	0.134059	buffering
Arfrp1	-0.0154388	0.999932	0.237373	0.112615	0.828835	0.860299	0.230887	0.167928	buffering
Arg1	-0.00324368	0.999932	-0.898725	0.122142	-0.740516	0.860299	-1.24997	0.167928	buffering
Arg2	-0.461157	0.989229	0.446669	0.123535	-1.08028	0.860299	0.615016	0.170229	buffering
Arhgap17	-0.0729162	0.999932	-0.0138463	0.969432	0.412009	0.862278	-0.278792	0.241226	buffering
Arhgap21	0.0506839	0.999932	-0.15224	0.364327	0.556673	0.863689	-0.246527	0.226114	buffering
Arhgap22	0.0553078	0.999932	0.498604	0.096227	0.395962	0.863689	0.537132	0.1409	buffering
Arhgap24	0.0248983	0.999932	0.225822	0.247989	-0.332648	0.866097	0.295281	0.160307	buffering
Arhgap27	0.0256421	0.999932	-0.141225	0.386701	0.463718	0.866097	-0.221116	0.217979	buffering
Arhgap42	0.0529085	0.999932	-0.113366	0.360498	0.389429	0.869077	-0.166942	0.234127	buffering
Arhgap45	-0.123946	0.999932	-0.437247	0.09693	-0.584972	0.869083	-0.395531	0.149013	buffering
Arhgdib	-0.0230832	0.999932	-0.26223	0.123852	-0.304975	0.869083	-0.215529	0.169921	buffering
Arhgdig	0.190524	0.999932	-0.12897	0.444858	0.341461	0.869083	-0.327389	0.216391	buffering
Arhgef17	0.230496	0.999932	1.3914	0.155608	0.434041	0.869181	0.834028	0.154275	buffering
Arhgef3	-0.148002	0.999932	-0.591206	0.127543	-0.907784	0.869181	-0.611233	0.154275	buffering
Arhgef39	0.468056	0.999932	-0.496114	0.0904841	1.08649	0.869181	-0.568493	0.144898	buffering
Arhgef4	-0.636399	0.999932	0.288135	0.0961666	0.70661	0.869181	0.292522	0.154275	buffering
Arid2	0.0170285	0.999932	-0.117673	0.53922	0.301122	0.869181	-0.239461	0.171177	buffering
Arid3a	-0.0291647	0.999932	0.154457	0.530276	-0.463826	0.869181	0.258274	0.21667	buffering
Arid3b	0.247375	0.999932	-0.201326	0.373139	0.387404	0.869181	-0.402857	0.209517	buffering
Arid4b	-0.0583953	0.999932	-2.06797	0.081693	-1.23212	0.869181	-2.30732	0.134375	buffering
Arid5a	-0.360638	0.999932	-0.485754	0.087238	-0.936178	0.869181	-0.411829	0.147991	buffering
Arih2	-0.173204	0.999932	-0.361829	0.102526	0.45476	0.869181	-0.361708	0.152007	buffering
Arl10	0.135266	0.999932	0.947993	0.0740599	-1.39656	0.869181	1.11429	0.140941	buffering
Arl13b	0.157793	0.999932	-0.581362	0.125842	-0.624855	0.869181	-0.784732	0.164052	buffering
Arl3	0.0374258	0.999932	-0.285448	0.0979706	1.23851	0.869181	-0.286621	0.155691	buffering
Arl4a	0.19847	0.999932	0.331584	0.133783	0.480246	0.869181	0.345738	0.15697	buffering
Arl4c	-0.110001	0.999932	-0.287714	0.0821032	-1.18949	0.869181	-0.268578	0.154275	buffering
Arl6	0.0693708	0.999932	-0.481379	0.120458	-0.805131	0.869181	-0.558425	0.154275	buffering
Arl6ip1	0.116216	0.999932	-0.903235	0.0666976	-2.57829	0.869181	-0.996436	0.132986	buffering
Arl8b	-0.0221692	0.999932	0.304288	0.712806	-0.812276	0.869181	0.733189	0.249502	buffering
Armc1	0.067389	0.999932	-0.316141	0.174837	-0.287473	0.869181	-0.295459	0.152007	buffering
Armc2	-1.41694	0.999932	0.227339	0.233031	-0.519387	0.869181	0.24699	0.187906	buffering
Armc6	0.30195	0.999932	-0.239608	0.155301	0.434465	0.869181	-0.250663	0.169921	buffering
Armc7	-0.227613	0.999932	-1.67776	0.0193345	5.12729	0.869181	-1.76847	0.107252	buffering
Armcx4	0.0542764	0.999932	-0.384381	0.139535	0.366294	0.869181	-0.409466	0.151023	buffering
Armh3	-0.0442449	0.999932	0.227003	0.12777	-0.771558	0.869181	0.263725	0.167928	buffering
Armh4	0.0979888	0.999932	-1.65853	0.0198416	-5.62406	0.869181	-1.69844	0.107252	buffering
Arnt2	0.0947675	0.999932	0.747012	0.165644	-0.817666	0.869181	0.987551	0.167928	buffering
Arpc5	-0.0094632	0.999932	-0.277864	0.20554	-0.327296	0.869181	-0.267942	0.163852	buffering
Arrb2	-0.161727	0.999932	0.212563	0.172598	-0.309028	0.869453	0.32218	0.154275	buffering
Arrdc1	-0.115476	0.999932	0.713257	0.319973	-0.87071	0.869453	0.855058	0.180619	buffering
Arsa	0.0169717	0.999932	-1.66961	0.0301866	-2.92106	0.869465	-1.66068	0.115396	buffering
Arsg	0.0333963	0.951342	0.0568452	0.58537	-0.288421	0.87036	0.235024	0.223097	buffering
Arsj	-0.233543	0.999932	0.325321	0.125842	-0.705477	0.87036	0.345405	0.158796	buffering
Arsk	-0.102231	0.999932	-0.537228	0.0436487	-1.44205	0.87036	-0.594611	0.132858	buffering
Art3	0.289736	0.999932	-0.505244	0.0776582	-0.556327	0.87036	-0.512388	0.1409	buffering
Artn	-0.268417	0.999932	0.382028	0.102472	0.877486	0.87036	0.403765	0.153415	buffering
Arv1	-0.108925	0.999932	-0.309376	0.165243	0.328793	0.87036	-0.332507	0.154275	buffering
Arxes2	1.74028	0.999932	-0.57258	0.0978648	-0.375492	0.87036	-0.467357	0.144898	buffering
Asap1	-0.0491278	0.999932	-0.677256	0.0859433	-0.538711	0.872415	-0.852815	0.144898	buffering
Asap3	0.128026	0.999932	0.319928	0.096227	-0.640282	0.872415	0.38298	0.154241	buffering
Asb3	0.00255266	0.999932	-0.362659	0.115646	-0.568979	0.873194	-0.386488	0.154275	buffering
Asb6	-0.102183	0.999932	-0.466981	0.123453	1.01635	0.873721	-0.549608	0.154275	buffering
Ascc1	0.0067286	0.999932	-0.307471	0.167714	-0.324977	0.873721	-0.221236	0.17684	buffering
Ascc3	0.100398	0.999932	-0.220801	0.117346	-0.421453	0.873721	-0.202829	0.177221	buffering
Ash2l	0.055842	0.999932	-0.318153	0.110628	-0.482287	0.874105	-0.254069	0.167928	buffering
Asic1	0.284113	0.999932	-0.252384	0.121324	-0.421586	0.874105	-0.216878	0.175648	buffering
Asns	0.0778432	0.999932	-0.941306	0.102472	-0.895843	0.874105	-0.894142	0.144898	buffering
Aspm	0.138979	0.999932	-0.822397	0.151273	2.12466	0.87421	-0.946369	0.160255	buffering
Ass1	0.0620128	0.999932	-0.721551	0.136179	-0.54901	0.874722	-0.852139	0.154275	buffering
Aste1	-0.194583	0.999932	-0.648254	0.0532352	-2.3408	0.874882	-0.640758	0.132858	buffering
Atad5	0.39147	0.999932	1.32622	0.273303	-1.74986	0.875052	2.00825	0.234948	buffering
Atat1	-0.0285597	0.999932	-1.04593	0.16726	1.70859	0.875052	-1.35254	0.169921	buffering
Ate1	0.0592222	0.999932	-0.353329	0.153777	0.445375	0.875415	-0.414737	0.15877	buffering
Atf1	-0.0902134	0.999932	1.03765	0.0859433	-0.989084	0.876116	1.07057	0.141311	buffering
Atf6	-0.0431	0.999932	1.02797	0.241392	-1.17952	0.876116	1.50921	0.22187	buffering
Atf7	0.0874247	0.999932	-0.972605	0.172704	1.55466	0.876116	-1.3286	0.185506	buffering
Atg14	-0.415593	0.999932	-0.866663	0.128425	1.05839	0.876116	-0.724	0.154275	buffering
Atg2a	0.0711541	0.999932	0.54288	0.121324	1.33822	0.876116	0.456431	0.15697	buffering
Atg4c	0.00879428	0.999932	0.84812	0.0602481	-1.08408	0.876116	0.829613	0.132858	buffering
Atl3	0.0625073	0.999932	-0.2307	0.151958	0.489765	0.876116	-0.314277	0.177221	buffering
Atmin	-0.375556	0.999932	0.329766	0.373071	-0.561899	0.876116	0.40628	0.197139	buffering
Atn1	0.189565	0.999932	-0.39195	0.120361	0.60925	0.876116	-0.36644	0.156203	buffering
Atoh8	0.172964	0.999932	-0.381276	0.168137	-0.329505	0.876116	-0.248719	0.171177	buffering
Atp10a	0.216459	0.999932	-0.589738	0.0851912	-0.718481	0.876116	-0.712972	0.144898	buffering
Atp11b	-0.0393202	0.999932	-0.307019	0.178422	0.424133	0.876116	-0.317592	0.167928	buffering
Atp13a2	-0.0928343	0.999932	0.2431	0.222696	-0.366094	0.876116	0.350382	0.169921	buffering
Atp1b1	0.082252	0.999932	-0.333372	0.147773	0.485455	0.876116	-0.46683	0.176284	buffering
Atp1b3	-0.14316	0.999932	-0.40916	0.126164	-0.395775	0.876116	-0.36378	0.154275	buffering
Atp23	0.093805	0.999932	0.231275	0.200991	0.365012	0.876116	0.211764	0.188553	buffering
Atp2b4	-0.0702796	0.999932	-0.793709	0.106159	-0.418939	0.876116	-0.785998	0.143581	buffering
Atp5a1	0.0374974	0.844045	0.450289	0.0676887	-1.59446	0.876375	0.547713	0.147991	buffering
Atp5b	0.0440293	0.999932	-0.203735	0.201401	0.328518	0.876375	-0.252652	0.169921	buffering
Atp5d	0.117133	0.999932	-0.289562	0.371815	0.532783	0.876592	-0.434496	0.205333	buffering
Atp5g1	-0.0313951	0.999932	0.523056	0.0804809	-0.874213	0.876592	0.488503	0.143581	buffering
Atp5g2	0.257595	0.999932	-0.886459	0.084493	-0.774008	0.876592	-0.924854	0.1409	buffering
Atp5h	0.0737435	0.944621	1.4767	0.142048	-0.99427	0.87748	1.9885	0.218054	buffering
Atp5l	0.102345	0.999932	-0.347287	0.212966	0.523132	0.87748	-0.328835	0.176722	buffering
Atp5md	0.158513	0.999932	0.22799	0.123886	-0.677114	0.87748	0.244125	0.169921	buffering
Atp5o	0.102618	0.768326	0.44016	0.121633	-0.67977	0.87748	0.571805	0.228912	buffering
Atp6ap1	-0.0328834	0.999932	-0.33457	0.137032	0.489799	0.87748	-0.361693	0.160906	buffering
Atp6v0a1	0.304862	0.999932	-0.177354	0.16652	-0.306936	0.87748	-0.139638	0.246027	buffering
Atp6v0d1	-0.0543787	0.999932	0.565769	0.134281	0.493054	0.87748	0.682103	0.154275	buffering
Atp6v1a	-0.126299	0.893403	-0.165132	0.170748	0.561463	0.87748	-0.219429	0.225658	buffering
Atp6v1g1	0.0289312	0.999932	-0.806258	0.085709	-0.603512	0.87748	-0.795598	0.141311	buffering
Atp6v1g2	-0.399542	0.999932	0.521859	0.0380316	-5.60184	0.87748	0.563949	0.132858	buffering
Atp7b	-0.874927	0.999932	-0.337158	0.07746	0.661895	0.87748	-0.352817	0.144898	buffering
Atp8b2	0.00863973	0.999932	-0.286548	0.214474	-0.396255	0.87748	-0.284579	0.17368	buffering
Atpif1	0.0869282	0.999932	0.6497	0.0881967	-1.05639	0.87748	0.808665	0.154275	buffering
Atpsckmt	0.0429387	0.999932	1.11911	0.0659965	-1.54167	0.87748	0.952398	0.137262	buffering
Atrn	-0.0614261	0.999932	-0.307498	0.0918023	-0.396792	0.87748	-0.248814	0.164052	buffering
Atrnl1	-0.13232	0.999932	0.245614	0.504451	-0.376428	0.87748	0.312387	0.197374	buffering
Atxn1	-0.00165846	0.999932	-0.464495	0.0875583	-0.565494	0.87748	-0.54802	0.144898	buffering
Atxn10	0.0865408	0.999932	-0.251906	0.148858	0.565627	0.87748	-0.301979	0.169921	buffering
Atxn1l	-0.020408	0.999932	0.391052	0.09693	-0.411814	0.87748	0.410421	0.14545	buffering
Atxn3	-0.0988487	0.999932	-0.446063	0.102257	0.473837	0.87748	-0.41751	0.15183	buffering
Atxn7	-0.152197	0.999932	-0.357344	0.0973934	-0.620061	0.87748	-0.353025	0.154275	buffering
Atxn7l2	0.100193	0.999932	0.173152	0.256666	-0.50287	0.87748	0.234708	0.211646	buffering
Atxn7l3b	-0.0353907	0.999932	0.605791	0.239439	-1.33585	0.87748	0.707728	0.178793	buffering
AU022252	-0.00409258	0.999932	-0.185786	0.270141	0.422325	0.87748	-0.249552	0.198195	buffering
Aup1	-0.0721313	0.999932	0.275164	0.137453	0.684727	0.87748	0.254684	0.173713	buffering
Aurkb	0.289945	0.999932	-0.406792	0.114136	-0.300294	0.87748	-0.49768	0.142396	buffering
Avpi1	0.0325033	0.999932	-0.920024	0.151828	-0.648378	0.87748	-0.858964	0.156804	buffering
Avpr1a	0.123709	0.999932	-0.343857	0.203885	-0.296351	0.87748	-0.37133	0.152007	buffering
AW146154	0.189505	0.999932	-0.719213	0.0843361	-1.01157	0.87748	-0.793747	0.143581	buffering
AW554918	-0.125704	0.999932	0.786351	0.165392	-0.766057	0.87748	0.831058	0.162874	buffering
Awat2	0.142957	0.999932	-0.232573	0.153998	0.445824	0.87748	-0.271719	0.169921	buffering
Axin1	0.0278146	0.999932	-0.616008	0.0636259	-0.675496	0.87748	-0.747664	0.143581	buffering
AY036118	-0.52006	0.999932	0.766856	0.367473	0.740734	0.87748	0.947922	0.198186	buffering
Azi2	0.00914748	0.999932	-0.685898	0.0807293	-2.00099	0.87748	-0.703098	0.142924	buffering
Azin2	0.0496187	0.999932	-0.271852	0.175351	0.387218	0.87748	-0.279399	0.169921	buffering
B3galnt2	0.0578877	0.999932	0.330449	0.248495	-0.81612	0.877706	0.477616	0.222683	buffering
B3galt2	5.22826	0.999932	-0.265687	0.304923	0.322269	0.883481	-0.366255	0.167928	buffering
B3gnt2	-0.0618536	0.999932	-0.648869	0.0235327	-0.868353	0.883481	-0.723219	0.12854	buffering
B3gnt7	0.0387356	0.999932	0.211655	0.117641	0.274173	0.883481	0.150792	0.221293	buffering
B3gnt8	-0.167852	0.999932	-0.605217	0.144416	-0.33463	0.883481	-0.705847	0.14545	buffering
B430306N03Rik	-0.250594	0.999932	-0.407656	0.0858754	-0.64026	0.883481	-0.451284	0.144898	buffering
B4galnt2	0.302208	0.999932	-1.14173	0.0858394	-0.858408	0.883481	-1.40925	0.154241	buffering
B4galt4	0.0334321	0.999932	-0.172066	0.287539	0.332042	0.883481	-0.271452	0.192709	buffering
B630019K06Rik	0.215724	0.999932	-0.973229	0.126686	-0.632581	0.883481	-0.934796	0.154275	buffering
B9d1	0.191324	0.999932	-0.275805	0.174283	0.395461	0.883481	-0.310592	0.168802	buffering
Bace1	0.00878066	0.999932	0.135277	0.221837	-0.319327	0.883481	0.194046	0.200906	buffering
Bace2	0.0615051	0.999932	1.29176	0.0270411	-2.12573	0.883919	1.23194	0.119591	buffering
Bahcc1	0.254033	0.999932	-0.34265	0.101727	0.33299	0.886161	-0.499399	0.163852	buffering
Bambi.ps1	-0.276647	0.999932	0.312143	0.0754872	-0.693724	0.888849	0.345598	0.144898	buffering
Banf1	0.0350772	0.999932	-0.411303	0.0636259	0.647362	0.888849	-0.387317	0.143581	buffering
Bank1	-0.739378	0.999932	0.333312	0.0893431	-0.369727	0.888849	0.336758	0.147991	buffering
Banp	0.140038	0.999932	0.740961	0.127854	0.558258	0.888849	0.544276	0.160507	buffering
Basp1	0.202548	0.999932	2.14918	0.164506	1.41682	0.888849	1.6823	0.167928	buffering
Bbof1	0.498781	0.999932	-0.397178	0.13658	0.511689	0.888849	-0.375215	0.163852	buffering
Bbs2	-0.0248034	0.999932	-0.180415	0.173464	0.378396	0.888849	-0.211923	0.185506	buffering
Bbs7	-0.0399195	0.999932	-0.336389	0.112482	-0.439206	0.888958	-0.307148	0.159423	buffering
Bbs9	-0.0233188	0.999932	0.66164	0.0858394	1.258	0.888958	0.703993	0.143581	buffering
Bbx	0.0655007	0.999932	-1.38543	0.20398	-0.985854	0.888958	-1.91758	0.205478	buffering
BC005624	0.0643106	0.999932	-0.429663	0.561569	-0.437517	0.888958	-0.591176	0.208304	buffering
BC024063	-0.189506	0.999932	-0.853981	0.109247	-0.439602	0.889979	-0.913341	0.144898	buffering
BC029722	0.0990603	0.999932	0.278508	0.126948	-0.69711	0.889979	0.290291	0.167778	buffering
BC035947	0.77076	0.999932	0.884537	0.11154	-1.5221	0.889979	1.04326	0.154275	buffering
Bcan	0.300384	0.999932	-0.229081	0.206652	0.340106	0.890695	-0.321908	0.173652	buffering
Bcap31	0.0660741	0.999932	0.45772	0.0839012	0.299931	0.890695	0.599128	0.140941	buffering
Bckdhb	0.550703	0.999932	-0.273698	0.0858754	-0.945508	0.890695	-0.261555	0.156203	buffering
Bcl10	-0.0897734	0.999932	-0.343345	0.11584	-0.52622	0.890695	-0.304655	0.163852	buffering
Bcl2l1	-0.0107528	0.999932	0.397062	0.10238	-0.914204	0.891983	0.366996	0.154275	buffering
Bcl2l2	-0.129962	0.999932	1.11124	0.101551	-1.32055	0.893487	1.38506	0.167928	buffering
Bcl6	-0.0113359	0.999932	-0.192607	0.277426	0.290364	0.893487	-0.32125	0.179149	buffering
Bcl9l	0.482087	0.999932	-0.269696	0.0861913	-1.30621	0.893487	-0.268652	0.154275	buffering
Bdh2	-0.0426172	0.999932	-0.213376	0.321449	0.325127	0.893487	-0.345742	0.195418	buffering
Bdkrb2	-0.7031	0.999932	-0.320141	0.136867	-0.261962	0.893487	-0.255969	0.163852	buffering
Bdnf	0.0774831	0.999932	0.216569	0.150928	-0.305013	0.893487	0.320351	0.167928	buffering
Bdp1	0.0752602	0.999932	-0.458967	0.0673145	-0.647962	0.893487	-0.42237	0.143581	buffering
Begain	-0.256486	0.999932	-0.630711	0.167714	-0.667296	0.893487	-0.45494	0.17684	buffering
Bend4	-0.425814	0.999932	0.813692	0.151297	1.70427	0.893487	0.958239	0.167542	buffering
Bend7	-0.0342811	0.999932	-0.549861	0.0804809	-1.11141	0.893487	-0.561456	0.143581	buffering
Bfsp1	0.394092	0.999932	-0.263903	0.0872724	-0.651888	0.893487	-0.24554	0.161066	buffering
Bgn	-0.00636199	0.999932	0.1026	0.502759	-0.254478	0.893487	0.26057	0.173652	buffering
Bhlhe22	0.102776	0.999932	-0.372114	0.126613	0.374329	0.893487	-0.349109	0.157319	buffering
Bicc1	0.037964	0.999932	-0.392851	0.119259	-0.395426	0.893487	-0.356836	0.15697	buffering
Bicd1	-0.0448569	0.999932	-0.370085	0.103996	0.340585	0.893487	-0.322067	0.154275	buffering
Bicd2	0.0761846	0.999932	0.684724	0.118924	-1.10657	0.893487	0.841559	0.163852	buffering
Bicral	-0.0788276	0.999932	-0.894462	0.158067	0.901033	0.893487	-1.09536	0.169908	buffering
Birc2	0.17511	0.999932	-0.163376	0.189271	0.519533	0.893487	-0.189876	0.208536	buffering
Bivm	0.16756	0.999932	-0.294322	0.148367	-0.254883	0.893487	-0.190088	0.185273	buffering
Blcap	0.0853123	0.999932	-0.386248	0.101108	-0.541579	0.893487	-0.411291	0.154241	buffering
Bloc1s2	0.0244001	0.999932	-0.484301	0.227788	1.32059	0.893487	-0.52998	0.185273	buffering
Bltp2	-0.193559	0.964607	-0.907806	0.123453	0.599385	0.893487	-1.17712	0.211048	buffering
Blvra	-0.210638	0.999932	-0.279072	0.126772	0.556543	0.893487	-0.326332	0.165536	buffering
Bmf	0.00258653	0.999932	0.234536	0.637898	-0.367726	0.893487	0.34611	0.213452	buffering
Bmp1	0.0506582	0.999932	0.232019	0.251126	-0.407185	0.893487	0.277962	0.194319	buffering
Bmp2k	0.00360502	0.999932	0.516525	0.0443929	1.06525	0.893487	0.542293	0.132858	buffering
Bmp3	-0.5862	0.999932	-0.674369	0.206735	-0.79256	0.893487	-0.843723	0.180426	buffering
Bmp4	0.573977	0.999932	-0.534301	0.192395	0.668479	0.893487	-0.627019	0.175074	buffering
Bmp6	0.246053	0.999932	0.206554	0.237252	-0.374893	0.893487	0.311523	0.223658	buffering
Bmp7	1.44525	0.999932	-0.371827	0.0902748	0.512216	0.893487	-0.355757	0.152007	buffering
Bmp8a	0.120641	0.999932	-0.605358	0.167152	-0.317022	0.893487	-0.762326	0.154275	buffering
Bmpr1a	0.0673054	0.999932	0.324703	0.256688	-0.799314	0.893487	0.459716	0.236983	buffering
Bod1	0.0229051	0.999932	-0.142899	0.273068	0.288834	0.893487	-0.231626	0.190838	buffering
Bola3	-0.281318	0.999932	-0.132082	0.276644	0.381402	0.893487	-0.17855	0.238792	buffering
Bop1	0.140912	0.999932	-0.212718	0.114195	1.09418	0.893487	-0.233395	0.167928	buffering
Borcs7	0.0309846	0.999932	0.49237	0.157506	-1.0199	0.893487	0.630065	0.184498	buffering
Borcs8	-0.156191	0.999932	0.376901	0.113168	-0.440941	0.893487	0.484515	0.163852	buffering
Bpifc	-0.598247	0.999932	0.210864	0.188078	-0.312329	0.893487	0.242723	0.17684	buffering
Bpnt1	0.00302697	0.999932	-0.284536	0.150407	0.458138	0.893487	-0.312475	0.169921	buffering
Brat1	0.17481	0.999932	-0.394522	0.112615	0.464104	0.893487	-0.378201	0.154275	buffering
Brcc3	0.0723996	0.999932	-0.564616	0.159619	-0.359006	0.893487	-0.778411	0.167928	buffering
Brd3	-0.0406192	0.999932	-0.406325	0.143101	-0.39427	0.893487	-0.41589	0.159411	buffering
Bri3	-0.236975	0.999932	-0.71068	0.0826509	1.05266	0.893487	-0.793213	0.143581	buffering
Brip1	0.097798	0.999932	0.907695	0.105941	-0.730331	0.893487	0.868293	0.147991	buffering
Brix1	0.0613249	0.999932	-0.347615	0.0910804	0.48757	0.893487	-0.322614	0.154275	buffering
Brme1	-0.022762	0.999932	0.772589	0.176155	-1.11606	0.893487	0.871064	0.169921	buffering
Brox	-0.07116	0.999932	-0.342217	0.0636259	-0.469886	0.893487	-0.326479	0.144898	buffering
Bscl2	0.122943	0.999932	-0.235496	0.162035	0.370686	0.893487	-0.280428	0.170964	buffering
Bsg	-0.0565798	0.999932	0.220812	0.318793	-0.443065	0.893487	0.324584	0.223292	buffering
Btaf1	-0.090326	0.999932	-0.087807	0.643863	0.285084	0.893487	-0.205547	0.219401	buffering
Btbd10	0.12299	0.999932	-1.09054	0.125842	1.68983	0.893487	-1.3222	0.164052	buffering
Btbd17	-0.328089	0.999932	0.36785	0.0699116	0.904768	0.893487	0.372299	0.144084	buffering
Btbd19	0.00707443	0.999932	0.386782	0.0776582	0.458759	0.893487	0.398071	0.143581	buffering
Btbd7	-0.148192	0.999932	0.313997	0.126686	-0.519606	0.893487	0.376481	0.164052	buffering
Btbd8	-0.238652	0.999932	-0.579051	0.116444	-0.391664	0.893487	-0.480295	0.154275	buffering
Btf3.ps4	0.270208	0.999932	-0.734173	0.0796542	-0.463011	0.894059	-0.799527	0.1409	buffering
Bud13	-0.0732769	0.999932	0.175453	0.238747	-0.255358	0.895558	0.275184	0.164052	buffering
C130074G19Rik	0.424558	0.999932	-0.548062	0.305012	1.15408	0.89648	-0.747831	0.222683	buffering
C1qa	-0.283789	0.999932	-0.34456	0.235884	0.377058	0.89648	-0.41097	0.17684	buffering
C1qtnf7	0.108843	0.999932	-0.316278	0.127291	0.289027	0.897554	-0.319849	0.154275	buffering
C1ra	-0.279011	0.999932	-0.311925	0.12928	-0.392654	0.897554	-0.333664	0.163174	buffering
C1s1	-0.0824923	0.999932	-0.377478	0.115562	-0.558557	0.897554	-0.355338	0.159482	buffering
C330018D20Rik	0.0572991	0.999932	-0.260063	0.134147	-0.304858	0.89954	-0.215287	0.180179	buffering
C3ar1	-0.181855	0.999932	-0.430778	0.115562	-0.873534	0.89954	-0.475248	0.155438	buffering
C77080	0.0436645	0.999932	-0.235898	0.117346	-0.291853	0.89954	-0.208089	0.176034	buffering
C9orf72	0.166374	0.999932	0.143204	0.357933	-0.396435	0.89954	0.196524	0.247732	buffering
Cables2	-0.287635	0.999932	0.441332	0.115646	-0.733752	0.900237	0.397712	0.159818	buffering
Cabp1	-0.651979	0.999932	-0.351794	0.101727	0.42156	0.900237	-0.353248	0.154275	buffering
Cabyr	-1.36925	0.989229	-0.749963	0.111095	0.407081	0.900237	-0.982881	0.210114	buffering
Cachd1	0.069732	0.999932	-0.278693	0.158034	0.403285	0.900497	-0.364457	0.177726	buffering
Cacna1c	0.155504	0.999932	-0.415553	0.0863483	-0.415826	0.90134	-0.405639	0.14545	buffering
Cacna2d1	-0.0760516	0.999932	-0.275471	0.159821	0.451694	0.90134	-0.34142	0.175648	buffering
Cacnb2	0.625596	0.999932	-0.166753	0.437486	0.286215	0.901658	-0.266814	0.199412	buffering
Cacng8	-0.179036	0.999932	-0.540787	0.217517	-0.669122	0.902813	-0.460863	0.198437	buffering
Cacybp	0.149673	0.999932	0.219644	0.205461	-0.534102	0.902813	0.264148	0.20289	buffering
Calhm6	0.541752	0.999932	-0.594089	0.09693	-0.335335	0.902813	-0.660319	0.145015	buffering
Calm1	0.00341724	0.999932	-0.301139	0.130617	0.367072	0.902813	-0.290265	0.167928	buffering
Calr	-0.0878406	0.745755	1.65191	0.0158528	3.0926	0.902813	1.86836	0.132858	buffering
Calr3	0.0453186	0.999932	-0.410224	0.085709	-0.497954	0.902813	-0.390237	0.151023	buffering
Camk1d	-0.177068	0.999932	-0.141337	0.206151	0.418144	0.902813	-0.164058	0.231597	buffering
Camk1g	0.419219	0.999932	-0.4075	0.1352	0.317457	0.902813	-0.37355	0.161432	buffering
Camk2d	0.0950687	0.999932	-0.620536	0.189402	0.542526	0.902813	-0.752158	0.185779	buffering
Camk2n2	0.0413558	0.999932	-1.08614	0.143375	-0.748066	0.902813	-1.2698	0.167928	buffering
Camta2	-0.114283	0.999932	0.546537	0.0793582	0.754299	0.902813	0.58531	0.143581	buffering
Cand2	-0.0898797	0.999932	-0.4829	0.0793582	1.03546	0.902813	-0.514946	0.144898	buffering
Capn5	0.0792569	0.999932	-0.493611	0.190545	0.691026	0.902813	-0.494788	0.177356	buffering
Capn7	0.02226	0.999932	0.612146	0.101727	0.543397	0.902813	0.733699	0.163852	buffering
Capn9	1.44525	0.999932	-0.445016	0.13343	-0.453502	0.902813	-0.484146	0.163852	buffering
Car6	0.136444	0.999932	-1.08892	0.197652	-0.878434	0.902813	-1.13098	0.17684	buffering
Carhsp1	-0.00901467	0.999932	0.501932	0.125502	0.34596	0.902813	0.535717	0.154275	buffering
Carmil1	0.0462402	0.999932	0.456738	0.20666	0.628947	0.902813	0.501952	0.179956	buffering
Carnmt1	-0.0456496	0.999932	-0.585397	0.0878242	-0.454729	0.902813	-0.528731	0.147991	buffering
Cars2	0.0165881	0.999932	-0.478069	0.181034	-0.382914	0.902813	-0.467121	0.173586	buffering
Casc3	-0.0634989	0.999932	1.30405	0.278219	0.717972	0.902813	1.68663	0.216872	buffering
Caskin1	0.772755	0.999932	0.440374	0.0806973	0.583526	0.902813	0.448401	0.144898	buffering
Casp1	-0.175089	0.999932	-0.244832	0.260202	0.290738	0.902813	-0.301133	0.179762	buffering
Casp14	0.513341	0.999932	-0.356678	0.189023	-0.258843	0.902813	-0.216787	0.185779	buffering
Casp3	0.0849618	0.999932	-0.36573	0.137453	0.297677	0.902813	-0.298693	0.169921	buffering
Casp6	0.0229662	0.999932	-0.417481	0.145772	0.593212	0.902813	-0.379512	0.173652	buffering
Casq2	0.470696	0.999932	1.06645	0.0117138	2.89213	0.902813	1.08086	0.107252	buffering
Cass4	0.185442	0.999932	-0.251192	0.174688	0.490161	0.902813	-0.304056	0.182549	buffering
Casz1	0.630053	0.999932	-0.680287	0.178422	1.39843	0.902813	-0.780076	0.179456	buffering
Cavin2	0.325102	0.999932	-0.267938	0.137398	-0.273471	0.902813	-0.219262	0.177726	buffering
Cavin3	0.281776	0.999932	-0.18663	0.20072	0.2681	0.902813	-0.239078	0.186919	buffering
Cbfa2t2	0.0436436	0.999932	-0.584721	0.134102	-0.358152	0.902813	-0.688407	0.15697	buffering
Cbfb	0.0184823	0.999932	-0.238359	0.127854	0.399136	0.902813	-0.250423	0.170858	buffering
Cbr1	-0.361236	0.999932	-0.277341	0.102472	0.532973	0.902813	-0.3269	0.166458	buffering
Cbr2	-0.445489	0.999932	-0.390797	0.140483	-0.327991	0.902813	-0.320435	0.167928	buffering
Cbwd1	0.131407	0.999932	-0.191398	0.22375	0.37969	0.902813	-0.245197	0.206599	buffering
Cbx3	0.0970191	0.999932	-0.577952	0.374653	0.678994	0.902813	-0.784904	0.247819	buffering
Cc2d1b	0.0313133	0.999932	-0.560376	0.126221	-0.294889	0.902813	-0.633222	0.153188	buffering
Ccdc103	0.906764	0.999932	-0.440802	0.299789	-0.627087	0.902813	-0.454286	0.209459	buffering
Ccdc112	0.167732	0.999932	-0.28379	0.144276	-0.310805	0.902813	-0.242695	0.178789	buffering
Ccdc120	-0.0600392	0.999932	-0.318783	0.152223	-0.231994	0.902813	-0.240713	0.167928	buffering
Ccdc124	-0.0312929	0.999932	-1.06172	0.115964	-0.607545	0.902813	-1.19119	0.154275	buffering
Ccdc127	0.0885096	0.999932	0.606028	0.396886	0.796194	0.902813	0.62258	0.234127	buffering
Ccdc137	-0.0630606	0.999932	0.70739	0.372601	0.661833	0.902813	0.928251	0.235256	buffering
Ccdc14	0.128174	0.999932	-0.515064	0.128425	-0.686023	0.902813	-0.555258	0.161066	buffering
Ccdc141	0.0156941	0.999932	0.742401	0.0944276	-0.990236	0.902813	0.756153	0.147991	buffering
Ccdc148	-0.328349	0.999932	0.924102	0.197406	-1.10907	0.902813	0.851822	0.17684	buffering
Ccdc15	-0.0828578	0.999932	1.03906	0.149946	1.53025	0.902813	1.1554	0.169921	buffering
Ccdc158	-0.17602	0.999932	0.489045	0.0910309	1.10225	0.902813	0.524055	0.147991	buffering
Ccdc160	-0.0488803	0.999932	0.39506	0.176207	-1.76127	0.902813	0.503766	0.221252	buffering
Ccdc17	0.203868	0.999932	0.585686	0.0877989	-0.761954	0.902813	0.632943	0.144898	buffering
Ccdc171	0.293475	0.999932	-0.722741	0.317569	0.774535	0.902813	-0.910958	0.223065	buffering
Ccdc181	0.0108071	0.999932	-0.272602	0.120458	0.300013	0.902813	-0.296471	0.160255	buffering
Ccdc24	0.601174	0.999932	-0.461063	0.0925961	0.376375	0.902813	-0.35724	0.15468	buffering
Ccdc28b	0.136222	0.999932	-0.23718	0.420337	0.366333	0.902813	-0.366322	0.247683	buffering
Ccdc30	-0.0664083	0.999932	-0.284302	0.0973934	0.398221	0.902813	-0.303874	0.154275	buffering
Ccdc32	-0.0372083	0.999932	0.242044	0.379826	-0.282061	0.902813	0.315177	0.198069	buffering
Ccdc40	-0.186887	0.999932	-0.891155	0.103315	0.797151	0.902813	-1.04363	0.157637	buffering
Ccdc58	0.0590902	0.999932	0.326134	0.133783	-0.397685	0.902813	0.400066	0.242974	buffering
Ccdc59	-0.166386	0.999932	1.26162	0.0647659	2.06666	0.902813	1.28133	0.134059	buffering
Ccdc68	0.0658837	0.999932	0.187104	0.151958	0.318521	0.902813	0.157928	0.225187	buffering
Ccdc78	-0.683059	0.999932	-0.49872	0.0800634	0.913386	0.902813	-0.562495	0.14545	buffering
Ccdc81	0.0835949	0.999932	-0.400393	0.12928	-0.309393	0.902813	-0.300303	0.169921	buffering
Ccdc85a	-0.186264	0.999932	-0.578883	0.101108	-0.322434	0.902813	-0.628776	0.14545	buffering
Ccdc87	0.17785	0.999932	-0.448195	0.0908674	0.58989	0.902813	-0.482393	0.147991	buffering
Ccdc89	0.67611	0.999932	-0.444394	0.2516	-0.434537	0.902813	-0.485974	0.192583	buffering
Ccdc9	-0.191213	0.999932	-0.362188	0.153119	0.312494	0.902813	-0.369975	0.160255	buffering
Ccdc92b	1.61666	0.999932	1.2933	0.130025	1.53987	0.902813	1.58903	0.198444	buffering
Ccdc97	0.0540505	0.999932	0.288283	0.244342	-0.553741	0.902813	0.368104	0.220511	buffering
Ccl25	0.30001	0.999932	-0.167167	0.219038	0.319273	0.902813	-0.232854	0.234039	buffering
Ccl6	0.13749	0.999932	-0.391069	0.0667697	-0.751548	0.902813	-0.382316	0.144084	buffering
Ccm2	-0.41445	0.999932	-0.236494	0.133783	-0.353645	0.902813	-0.194052	0.198268	buffering
Ccnb2	0.116191	0.999932	-0.187261	0.159714	0.355498	0.902813	-0.232438	0.18339	buffering
Ccnc	0.0755112	0.999932	-0.353598	0.175141	-0.326719	0.902813	-0.399766	0.16587	buffering
Ccnd3	-0.0540139	0.969445	0.57333	0.112639	0.402511	0.902813	0.737666	0.221225	buffering
Ccnjl	0.70462	0.999932	-0.919293	0.163497	-0.523759	0.902813	-0.911296	0.167928	buffering
Ccnk	-0.169892	0.999932	-0.91095	0.101727	-0.68207	0.902813	-1.10913	0.167928	buffering
Ccnl2	-0.0823626	0.999932	-0.352186	0.137964	-0.359213	0.902813	-0.312082	0.169921	buffering
Ccnt2	-0.167507	0.999932	0.239768	0.095405	-1.16435	0.902813	0.250468	0.159741	buffering
Ccp110	0.0561568	0.999932	-1.24972	0.0575588	-1.72576	0.902813	-1.41184	0.143581	buffering
Ccr5	-0.0366968	0.999932	0.319076	0.084493	0.503583	0.902813	0.327993	0.152007	buffering
Ccsap	-0.099604	0.999932	-0.639638	0.167711	-0.478784	0.902813	-0.587388	0.169921	buffering
Cct3	0.0501693	0.999932	-0.600171	0.0826509	0.309153	0.902813	-0.397935	0.154275	buffering
Cct5	-0.0422664	0.999932	-0.210228	0.217554	0.243561	0.902813	-0.273185	0.167928	buffering
Cd164	0.113793	0.999932	-0.407	0.0975244	1.16354	0.902813	-0.454674	0.154275	buffering
Cd180	-0.168182	0.999932	-0.165454	0.230122	0.407154	0.902813	-0.220094	0.241337	buffering
Cd209c	0.657996	0.999932	-0.267715	0.112812	0.411919	0.902813	-0.297978	0.163852	buffering
Cd244a	0.0945062	0.999932	-0.425796	0.190256	1.06794	0.902813	-0.556924	0.210425	buffering
Cd276	0.158073	0.999932	0.696004	0.0193345	3.87973	0.902813	0.706076	0.119901	buffering
Cd2ap	-0.00636361	0.999932	-0.230348	0.119614	0.501309	0.902813	-0.251904	0.169138	buffering
Cd300lb	-0.345154	0.999932	0.887162	0.111093	-1.07059	0.902813	0.953652	0.154275	buffering
Cd300ld4	-0.508423	0.999932	0.86094	0.17653	0.437116	0.902813	0.505817	0.191847	buffering
Cd300ld5	0.452827	0.999932	-0.676067	0.0893431	-0.663098	0.902813	-0.587729	0.152007	buffering
Cd300lg	1.06371	0.999932	-0.223074	0.15652	0.412619	0.902813	-0.27706	0.185047	buffering
Cd302	0.0889487	0.999932	-0.377107	0.181197	-0.267628	0.902813	-0.413355	0.156804	buffering
Cd38	0.0370491	0.999932	-0.284922	0.165644	-0.310229	0.902813	-0.279493	0.175615	buffering
Cd40	-0.377438	0.999932	-0.24145	0.135258	-0.447917	0.902813	-0.230598	0.180179	buffering
Cd44	-0.0793929	0.999932	-0.34029	0.150661	-0.381427	0.902813	-0.32182	0.169871	buffering
Cd47	0.0738507	0.999932	-0.348463	0.0910309	-0.693276	0.902813	-0.324962	0.154275	buffering
Cd48	-0.0736937	0.999932	-0.384944	0.158367	-0.347988	0.902813	-0.390484	0.166458	buffering
Cd52	0.0299931	0.999932	0.173702	0.278034	-0.257723	0.902813	0.272923	0.17684	buffering
Cd59a	0.169025	0.999932	-0.24213	0.102472	-0.739786	0.902813	-0.209742	0.177221	buffering
Cd5l	-0.442276	0.999932	-0.350118	0.123501	0.309773	0.902813	-0.323427	0.16303	buffering
Cd63	0.0810767	0.999932	-1.08043	0.210438	1.50363	0.902813	-1.29324	0.19792	buffering
Cd68	-0.0663894	0.999932	-0.821596	0.123852	-0.402741	0.902813	-0.842722	0.154275	buffering
Cd82	-0.0362823	0.999932	-0.378138	0.193306	0.914631	0.902813	-0.483126	0.226114	buffering
Cd86	-0.276143	0.999932	0.188831	0.123899	0.399113	0.902813	0.149672	0.228912	buffering
Cd9	-0.0882165	0.999932	0.209227	0.210696	-0.395393	0.902813	0.238311	0.202887	buffering
Cdc16	0.0772023	0.999932	0.121733	0.373338	-0.281793	0.902813	0.198539	0.225187	buffering
Cdc20	0.109045	0.999932	-0.184311	0.278556	0.362174	0.902813	-0.272901	0.230417	buffering
Cdc23	0.0107839	0.999932	0.33271	0.102472	0.366425	0.902813	0.36554	0.154275	buffering
Cdc27	0.140179	0.999932	-0.483768	0.0575588	1.16245	0.902813	-0.51623	0.137548	buffering
Cdc42	-0.0720891	0.999932	-0.531443	0.085709	-0.404416	0.902813	-0.520022	0.144898	buffering
Cdc42ep3	-0.0435132	0.999932	-0.259539	0.118138	0.330962	0.902813	-0.268295	0.16587	buffering
Cdc5l	-0.0497723	0.999932	-0.242813	0.300711	0.313266	0.902813	-0.337066	0.204117	buffering
Cdca8	-0.109553	0.999932	-0.315762	0.135479	0.34786	0.902813	-0.287426	0.169921	buffering
Cdh1	0.0830654	0.999932	0.768279	0.223319	-0.500854	0.902813	1.02674	0.249502	buffering
Cdh23	-0.590921	0.999932	-0.666743	0.139366	-0.528879	0.902813	-0.71417	0.163852	buffering
Cdh24	0.0930272	0.999932	0.31855	0.0881967	-0.315991	0.902813	0.31614	0.154241	buffering
Cdiptos	-0.620921	0.999932	-0.250832	0.541076	0.336805	0.902813	-0.38231	0.229476	buffering
Cdk1	0.275858	0.999932	-0.562261	0.0659965	1.90695	0.902813	-0.600915	0.141311	buffering
Cdk10	0.0103225	0.999932	-0.492144	0.117952	-0.219364	0.902813	-0.269926	0.159931	buffering
Cdk12	-0.0353882	0.999932	0.292603	0.154995	-0.604366	0.902813	0.310772	0.175615	buffering
Cdk14	-0.0452531	0.993117	0.209231	0.115214	-0.643504	0.902813	0.242656	0.173652	buffering
Cdk17	0.0105042	0.999932	-0.21911	0.141284	0.439635	0.902813	-0.276081	0.182571	buffering
Cdk18	0.101039	0.999932	-0.417679	0.0884222	0.461071	0.902813	-0.472662	0.14545	buffering
Cdk19	-0.24182	0.999932	-0.592772	0.138862	-0.48343	0.902813	-0.70924	0.168076	buffering
Cdk2ap2	-0.0332481	0.999932	-0.326128	0.0858754	0.74999	0.902813	-0.359691	0.154241	buffering
Cdk5r1	-0.0512556	0.999932	0.738145	0.0116915	-2.89973	0.902813	0.730246	0.107252	buffering
Cdk9	-0.065502	0.999932	-0.487717	0.28421	-0.364152	0.902813	-0.734992	0.212101	buffering
Cdkal1	0.0298909	0.999932	-0.215512	0.12928	0.382613	0.902813	-0.232036	0.173652	buffering
Cdkl1	0.160496	0.999932	-0.323218	0.184646	-0.250814	0.902813	-0.245743	0.177654	buffering
Cdkn1c	0.268005	0.999932	0.194411	0.28586	-0.3218	0.902813	0.305026	0.225507	buffering
Cdkn2a	-0.064954	0.999932	0.218259	0.116267	0.899181	0.902813	0.1933	0.186814	buffering
Cdkn2aip	-0.0784764	0.999932	-0.351562	0.09693	0.433513	0.902813	-0.317989	0.15697	buffering
Cdkn2c	0.412837	0.999932	-1.92221	0.126948	-1.0431	0.902813	-2.36939	0.199337	buffering
Cdnf	-0.00346206	0.999932	0.505653	0.0602481	-0.661807	0.902813	0.54283	0.137262	buffering
Cdo1	1.35839	0.999932	0.644364	0.167262	0.64028	0.902813	0.572906	0.175615	buffering
Cdyl	-0.00773788	0.999932	-0.846551	0.155301	-0.388515	0.902813	-0.950273	0.163852	buffering
Cdyl2	-0.335142	0.999932	1.27124	0.00861066	4.43226	0.902813	1.23237	0.107252	buffering
Ceacam16	-0.0338815	0.999932	-0.911803	0.041972	1.70581	0.902813	-0.953517	0.132858	buffering
Cebpb	0.205723	0.999932	0.260636	0.12928	-0.444221	0.902813	0.28856	0.169842	buffering
Cebpd	0.154303	0.999932	-0.898969	0.115646	-0.289809	0.902813	-0.688394	0.152007	buffering
Cebpg	-0.0758856	0.999932	-0.947276	0.041972	-1.06097	0.902813	-0.883933	0.132858	buffering
Cebpz	0.145827	0.999932	-0.349185	0.199899	0.445422	0.902813	-0.437453	0.198195	buffering
Cela1	0.228719	0.999932	-0.642534	0.131084	-0.452768	0.902813	-0.621739	0.155438	buffering
Celf5	0.152005	0.999932	-0.236361	0.107882	0.925573	0.903259	-0.242666	0.167928	buffering
Celsr3	-0.462088	0.999932	0.999676	0.133777	-0.5942	0.903259	0.705953	0.170858	buffering
Cemip	-0.0490175	0.999932	-0.280589	0.112615	-0.344552	0.903259	-0.235934	0.173868	buffering
Cemip2	-0.172123	0.999932	-0.414327	0.16407	0.413251	0.903259	-0.527054	0.249587	buffering
Cenph	0.685574	0.999932	-0.430384	0.122122	-0.577748	0.903259	-0.358856	0.169921	buffering
Cenpl	0.136884	0.999932	-0.480329	0.139134	-0.346628	0.904064	-0.616817	0.17684	buffering
Cenpm	0.0907209	0.999932	0.340592	0.26774	-0.356202	0.904129	0.427455	0.202813	buffering
Cenpo	-0.0108216	0.999932	-0.439315	0.096227	0.40443	0.904129	-0.425294	0.154241	buffering
Cenps	0.236466	0.999932	0.883839	0.24344	0.849872	0.904531	1.0772	0.209517	buffering
Cenpv	-0.0286087	0.999932	-0.330082	0.137453	-0.323541	0.906707	-0.331844	0.167928	buffering
Cep112	-0.16239	0.999932	-0.470641	0.0707695	0.728915	0.910238	-0.445021	0.144898	buffering
Cep135	0.0762064	0.999932	0.471367	0.0726341	0.825013	0.912849	0.494096	0.143581	buffering
Cep162	0.151861	0.999932	-0.423236	0.137032	-0.350507	0.912849	-0.462367	0.164052	buffering
Cep19	-0.00615284	0.999932	-0.263828	0.118884	0.392822	0.912849	-0.274038	0.167928	buffering
Cep350	0.105438	0.999932	-0.396693	0.094891	0.642597	0.912849	-0.412088	0.154275	buffering
Cep41	0.0912362	0.999932	-0.328103	0.0913658	0.717255	0.912849	-0.3763	0.156337	buffering
Cep43	-0.173824	0.999932	-0.44099	0.183331	-0.383077	0.912849	-0.553927	0.186412	buffering
Cep57	0.0572156	0.999932	-0.370454	0.0958817	-0.349064	0.912849	-0.363358	0.154275	buffering
Cep83	-0.0352265	0.999932	-0.200936	0.190771	0.30148	0.912849	-0.235155	0.195021	buffering
Cercam	0.0255028	0.999932	-0.230923	0.288968	0.303834	0.913232	-0.289562	0.209817	buffering
Cers1	-0.263145	0.999932	-0.247376	0.165632	0.683802	0.914013	-0.270654	0.19164	buffering
Cers5	0.0405248	0.999932	0.235286	0.115964	0.305165	0.914405	0.213654	0.17684	buffering
Cert1	-0.0144845	0.999932	-0.662702	0.157566	-0.927608	0.914463	-0.666196	0.173522	buffering
Ces2g	-0.0648488	0.999932	-0.252608	0.115274	0.383575	0.914897	-0.274189	0.16502	buffering
Cetn2	0.097731	0.999932	-0.678834	0.0941842	-0.478482	0.914897	-0.809559	0.160848	buffering
Cetn3	0.0865571	0.999932	0.145208	0.170745	-0.470978	0.914897	0.163362	0.21667	buffering
Cfap20	-0.0292286	0.927824	-0.649883	0.101727	0.500798	0.915127	-0.762061	0.210655	buffering
Cfap418	0.186006	0.999932	-0.949024	0.0831724	-0.548468	0.917054	-0.983813	0.143581	buffering
Cfap43	-0.0748482	0.999932	-0.352292	0.12207	-0.368373	0.917054	-0.293218	0.170545	buffering
Cfap74	0.100892	0.999932	0.209067	0.225646	-0.380159	0.917085	0.267633	0.221656	buffering
Cfap91	0.126412	0.999932	0.327762	0.0770266	1.20211	0.917085	0.334432	0.14771	buffering
Cfd	1.2455	0.999932	-0.434674	0.174837	0.935873	0.91745	-0.443719	0.184289	buffering
Cfi	0.519262	0.999932	-0.40959	0.0981127	-0.40105	0.91745	-0.307378	0.167928	buffering
Cgas	-0.0560073	0.999932	-0.313573	0.151958	-0.264575	0.91745	-0.283286	0.170545	buffering
Cgn	-0.292331	0.999932	-0.501039	0.120458	0.33763	0.91745	-0.423949	0.163852	buffering
Cgnl1	0.0286738	0.999932	-0.357668	0.137504	-0.35368	0.91745	-0.307337	0.174753	buffering
Cgref1	0.360634	0.999932	0.72304	0.100495	-1.1656	0.91745	0.851215	0.167928	buffering
Cgrrf1	-0.0235827	0.999932	-0.295307	0.17443	0.459063	0.91745	-0.305537	0.185916	buffering
Chac1	0.110018	0.999932	-0.292905	0.0807293	-0.572846	0.91745	-0.296159	0.154241	buffering
Chac2	0.146154	0.999932	-0.337408	0.132015	-0.295726	0.91745	-0.298993	0.169921	buffering
Chadl	0.337812	0.999932	-0.268453	0.168137	0.270334	0.91745	-0.329439	0.170964	buffering
Chchd4	-0.0869373	0.999932	-0.207766	0.158135	0.312602	0.918416	-0.256381	0.186919	buffering
Chchd6	0.275221	0.999932	-0.21878	0.159614	0.270891	0.918591	-0.296728	0.229629	buffering
Chdh	-0.0510703	0.999932	-0.259687	0.116674	0.347248	0.919758	-0.272529	0.166228	buffering
Chfr	-0.0578226	0.999932	-0.415988	0.112286	0.395074	0.919758	-0.442158	0.155691	buffering
Chid1	0.0761114	0.999932	-0.280845	0.0863137	1.25246	0.919758	-0.293376	0.154275	buffering
Chka	-0.114293	0.999932	-0.630453	0.0476787	-2.45139	0.919758	-0.649768	0.132986	buffering
Chkb	0.0362866	0.999932	-0.864774	0.0910309	-0.387544	0.919758	-0.779556	0.14545	buffering
Chmp6	-0.158225	0.999932	-0.446741	0.121046	-0.450065	0.919758	-0.463291	0.162048	buffering
Chmp7	0.0755767	0.999932	-0.182551	0.206151	0.337234	0.919758	-0.221391	0.212126	buffering
Chrdl2	0.00707073	0.999932	-0.221655	0.117346	-0.313643	0.919758	-0.198833	0.184821	buffering
Chrna2	0.0449137	0.999932	0.458169	0.0415652	0.686557	0.919758	0.501677	0.134059	buffering
Chst1	0.554048	0.999932	0.559872	0.0367542	0.88318	0.919758	0.600779	0.132858	buffering
Chtop	-0.132708	0.426717	-1.24712	0.0843361	2.23078	0.919758	-1.29224	0.24783	buffering
Ciao1	-0.339944	0.999932	-0.436911	0.0908674	0.479368	0.919758	-0.43332	0.152007	buffering
Ciart	-0.291583	0.999932	-0.235056	0.286894	0.317304	0.919758	-0.288576	0.216119	buffering
Cibar1	-0.00278549	0.999932	0.435157	0.0912748	0.28517	0.920531	0.322233	0.161293	buffering
Cirbp	0.0265643	0.999932	0.279856	0.184545	-0.24372	0.921774	0.413979	0.246703	buffering
Ckap5	0.0880024	0.999932	-0.327132	0.150666	-0.418491	0.921774	-0.280336	0.185916	buffering
Cks1b	0.2016	0.999932	-0.273011	0.13114	0.314717	0.921774	-0.332022	0.171424	buffering
Cks2	0.336098	0.999932	0.278643	0.170927	-0.570529	0.921774	0.339738	0.206998	buffering
Clasp2	0.0887698	0.999932	-0.542821	0.136867	-0.373795	0.921774	-0.604143	0.166091	buffering
Clca3a1	0.700485	0.999932	-0.53638	0.20638	0.786915	0.921774	-0.536258	0.197374	buffering
Clca4a	-0.0107012	0.999932	-0.612037	0.172704	-0.277187	0.921774	-0.617759	0.165173	buffering
Clca4b	-0.912272	0.999932	-0.394052	0.0884222	0.383091	0.921774	-0.396731	0.152007	buffering
Clcn2	0.14063	0.999932	-0.349223	0.132775	-0.268307	0.921774	-0.357496	0.163852	buffering
Clcn3	-0.0848685	0.999932	0.286438	0.223307	0.27277	0.921774	0.27499	0.192709	buffering
Clcn7	-0.00407797	0.999932	-0.17312	0.241358	0.223455	0.922172	-0.284569	0.206545	buffering
Cldn12	0.16525	0.999932	-0.416196	0.205461	0.480715	0.922172	-0.437756	0.195021	buffering
Cldn15	0.823814	0.999932	-0.681052	0.0259712	1.2654	0.922484	-0.648948	0.132858	buffering
Clec2d	-0.0640319	0.999932	-0.808922	0.324841	0.841169	0.923737	-0.901486	0.234939	buffering
Clec7a	0.319313	0.999932	-0.787528	0.106952	-2.13404	0.923737	-0.840378	0.15468	buffering
Clic1	0.0620462	0.999932	0.182102	0.464151	-0.252611	0.923737	0.316625	0.247347	buffering
Clic5	-0.131903	0.999932	-0.30813	0.167275	-0.264772	0.923896	-0.302915	0.173652	buffering
Clip4	-0.0121213	0.999932	-0.407477	0.185758	0.349217	0.924261	-0.370695	0.185506	buffering
Clmp	0.0866305	0.999932	0.140954	0.319874	-0.240404	0.924261	0.215647	0.240333	buffering
Cln3	-0.192339	0.999932	-1.16263	0.102526	-0.678781	0.924261	-1.3711	0.169921	buffering
Cln6	-0.0445862	0.999932	-0.229149	0.128894	-0.416915	0.924261	-0.178428	0.216601	buffering
Clvs1	0.526019	0.999932	-0.184115	0.174909	0.343825	0.924754	-0.210493	0.202887	buffering
Cmpk2	-0.118516	0.999932	-0.266251	0.147706	-0.283152	0.924754	-0.212605	0.199625	buffering
Cmtm3	-0.215123	0.999932	-0.23755	0.135719	0.326722	0.924754	-0.292017	0.188907	buffering
Cmtr1	0.0238396	0.999932	-0.266402	0.190545	-0.212896	0.924754	-0.243612	0.173427	buffering
Cngb1	0.743762	0.999932	-0.46443	0.194349	0.636539	0.9251	-0.576029	0.238904	buffering
Cnnm3	-0.0970953	0.999932	-0.374807	0.12571	0.278568	0.9251	-0.305586	0.169921	buffering
Cnot10	-0.190072	0.999932	-0.228579	0.256525	0.275295	0.9251	-0.299802	0.215847	buffering
Cnot11	0.0544349	0.999932	-0.348731	0.122122	-0.323813	0.9251	-0.308207	0.169921	buffering
Cnot8	-0.00502688	0.999932	1.19258	0.160724	-1.45753	0.9251	1.20675	0.176854	buffering
Cnot9	-0.0106652	0.999932	0.287107	0.102472	-0.220412	0.9251	0.284356	0.15468	buffering
Cnpy2	-0.0186477	0.999932	0.931845	0.344326	0.317477	0.9251	0.651827	0.223658	buffering
Cnr2	-0.200935	0.999932	-0.41265	0.101551	-0.547208	0.9251	-0.390242	0.15697	buffering
Cntf	-0.0582714	0.999932	-0.234785	0.130966	0.395414	0.9251	-0.263757	0.175615	buffering
Cntln	0.128786	0.999932	0.614663	0.0754443	0.689876	0.9251	0.676544	0.144898	buffering
Cntn2	0.43981	0.999932	-0.526358	0.311047	-0.382755	0.9251	-0.683861	0.232389	buffering
Cntnap1	-0.151834	0.999932	-0.191871	0.150908	0.602551	0.9251	-0.206366	0.197436	buffering
Cntnap2	0.137905	0.999932	-0.223693	0.208723	0.24745	0.9251	-0.318596	0.222382	buffering
Cntrl	-0.000700947	0.999932	-0.301868	0.16851	0.865039	0.9251	-0.348725	0.197374	buffering
Coa3	0.156089	0.999932	0.334996	0.311047	0.70238	0.9251	0.357198	0.241337	buffering
Coa4	-0.0787114	0.999932	-0.435586	0.135436	-0.311306	0.9251	-0.376712	0.169921	buffering
Coa7	0.0174412	0.999932	-0.325161	0.0973934	-0.476788	0.9251	-0.341533	0.154275	buffering
Cog2	0.00589583	0.999932	-0.938089	0.0961666	0.703695	0.9251	-0.946049	0.152007	buffering
Col12a1	-0.0522071	0.999932	0.378007	0.177041	0.231196	0.9251	0.436623	0.163619	buffering
Col14a1	-0.285157	0.999932	-0.472533	0.132887	-0.474674	0.9251	-0.548633	0.171947	buffering
Col23a1	-0.289272	0.999932	0.352915	0.133818	-0.331868	0.9251	0.394979	0.167928	buffering
Col24a1	-0.428111	0.999932	0.178905	0.169581	-0.399153	0.9251	0.200598	0.206781	buffering
Col27a1	-0.694243	0.999932	0.259167	0.154557	-0.305642	0.9251	0.281965	0.177726	buffering
Col4a5	0.0221281	0.999932	-0.359932	0.148182	-0.254576	0.9251	-0.323398	0.169921	buffering
Col5a2	0.100207	0.999932	-0.933105	0.100894	-0.34081	0.9251	-1.13203	0.169921	buffering
Col6a2	0.9102	0.999932	-0.466245	0.0554021	0.663614	0.9251	-0.443312	0.142924	buffering
Col6a3	0.233673	0.999932	0.508107	0.0272672	0.584665	0.9251	0.508586	0.132858	buffering
Col8a2	0.210427	0.999932	-0.338903	0.155547	0.363014	0.9251	-0.383254	0.17684	buffering
Commd4	0.0220039	0.999932	-0.364677	0.0650632	-0.699438	0.9251	-0.377827	0.143581	buffering
Commd8	-0.0231022	0.999932	-0.544198	0.0981127	0.335055	0.9251	-0.394959	0.164052	buffering
Commd9	-0.274303	0.999932	-0.329165	0.0863137	-0.464034	0.9251	-0.337053	0.154275	buffering
Comtd1	0.071242	0.999932	-0.604979	0.0584644	0.721428	0.9251	-0.580999	0.140941	buffering
Cop1	0.00538295	0.999932	-0.375804	0.116267	-0.330176	0.9251	-0.273621	0.179456	buffering
Cops2	0.113746	0.999932	-0.605811	0.179494	-0.76828	0.9251	-0.663309	0.188553	buffering
Cops5	0.0428569	0.821362	-0.629784	0.0606409	-0.455782	0.9251	-0.715725	0.175615	buffering
Cops6	0.0200103	0.999932	-0.327221	0.0908674	0.581264	0.9251	-0.320348	0.154275	buffering
Cops9	0.18282	0.999932	0.454269	0.100352	-0.322005	0.9251	0.535577	0.15697	buffering
Copz1	-0.0893042	0.999932	-0.192477	0.146766	0.288321	0.9251	-0.232898	0.187548	buffering
Coq10a	0.186448	0.999932	-0.314128	0.0698294	-0.939336	0.9251	-0.314837	0.145809	buffering
Coq2	0.0854402	0.999932	-0.867864	0.331379	-0.881171	0.9251	-1.06395	0.247683	buffering
Coq3	0.185117	0.999932	0.377217	0.0974938	0.43515	0.9251	0.4084	0.154275	buffering
Coq9	0.0548421	0.999932	-0.367851	0.261841	0.34613	0.928233	-0.332832	0.218896	buffering
Coro1a	-0.301991	0.999932	0.71386	0.117641	1.28403	0.928233	0.638192	0.165827	buffering
Coro6	-0.102096	0.999932	0.293673	0.108626	-0.469028	0.928233	0.29698	0.164052	buffering
Coro7	-0.204548	0.999932	-0.410148	0.0793582	0.875276	0.928233	-0.431006	0.14545	buffering
Cox16	0.161848	0.999932	-0.559974	0.150928	-0.450429	0.928233	-0.658271	0.180516	buffering
Cox17	0.276581	0.999932	0.279271	0.130025	0.42688	0.928233	0.273835	0.175954	buffering
Cox18	0.201142	0.999932	0.418499	0.257679	0.369804	0.928233	0.442281	0.213942	buffering
Cox19	0.0716581	0.999932	-0.350188	0.118157	-0.299844	0.928233	-0.246029	0.188593	buffering
Cox6a2	0.295907	0.999932	-0.670539	0.124689	-0.344925	0.928233	-0.549093	0.166091	buffering
Cox6c	0.21119	0.999932	-0.396718	0.134514	0.272981	0.928233	-0.349177	0.169921	buffering
Cox7c	0.192426	0.999932	-0.54079	0.0740599	-0.612384	0.928233	-0.58864	0.144898	buffering
Cp	-0.120563	0.999932	-0.41884	0.102781	-0.337132	0.928233	-0.418456	0.154275	buffering
Cpd	0.0117202	0.999932	-0.281226	0.155219	-0.24984	0.928233	-0.265192	0.178422	buffering
Cpe	0.157587	0.999932	-0.473256	0.0889625	0.426797	0.928233	-0.444855	0.154241	buffering
Cpeb3	0.136536	0.999932	0.548959	0.151828	-0.472518	0.928233	0.560937	0.175469	buffering
Cpeb4	-0.0111303	0.999932	0.713379	0.0443929	1.15305	0.928233	0.774299	0.134059	buffering
Cplane1	0.0467504	0.962202	-0.34013	0.0858036	0.720957	0.928233	-0.386084	0.164788	buffering
Cplx2	0.190794	0.999932	-0.273175	0.101551	0.369118	0.928233	-0.293201	0.159741	buffering
Cpq	0.0807439	0.999932	0.29196	0.0918023	0.502352	0.928233	0.290373	0.15586	buffering
Cpsf4	-0.0072538	0.999932	-0.885303	0.10005	-0.566688	0.928233	-1.03519	0.175615	buffering
Cpt2	0.385352	0.999932	0.441478	0.0864396	0.398337	0.928233	0.372235	0.155438	buffering
Cradd	-0.0971908	0.999932	0.401948	0.232751	-0.506316	0.928233	0.425264	0.21095	buffering
Crb2	1.85623	0.999932	-0.339798	0.205124	0.592455	0.928233	-0.386529	0.210114	buffering
Creb3l1	0.323613	0.999932	1.65813	0.0193345	-1.23819	0.928233	1.3742	0.132858	buffering
Creb3l2	-0.0185564	0.999932	-0.248079	0.178422	0.25737	0.928233	-0.268561	0.184289	buffering
Crebzf	0.107383	0.999932	-0.1865	0.299005	0.226709	0.928233	-0.272875	0.214949	buffering
Creg1	-0.133541	0.999932	0.23077	0.134281	0.253329	0.928233	0.210438	0.185916	buffering
Creld2	-0.0245172	0.999932	-0.188858	0.228533	0.277753	0.928233	-0.230787	0.220511	buffering
Crip1	-0.0311567	0.999932	-0.187187	0.147558	-0.23633	0.928233	-0.14434	0.24783	buffering
Crip2	0.0751759	0.999932	-0.333533	0.146829	-0.248337	0.928233	-0.245965	0.187674	buffering
Cript	0.140932	0.999932	-0.511315	0.081693	-0.630186	0.928233	-0.552579	0.14771	buffering
Crlf3	-0.210642	0.999932	-0.280635	0.107774	-0.344696	0.928233	-0.261398	0.168132	buffering
Crmp1	0.406384	0.999932	0.41252	0.12777	0.274476	0.928233	0.416071	0.163852	buffering
Crocc	-0.0378041	0.999932	0.315461	0.189871	0.234464	0.928233	0.357898	0.173652	buffering
Crtap	0.0501273	0.999932	-0.387469	0.0858394	0.609032	0.928233	-0.390973	0.153415	buffering
Crybg3	-0.0264656	0.999932	-0.3024	0.0910309	-0.445482	0.928233	-0.30985	0.154275	buffering
Cs	0.157881	0.999932	0.78438	0.153119	-0.804293	0.928233	0.857855	0.178519	buffering
Csdc2	-0.181928	0.999932	-0.304455	0.149274	-0.241596	0.928233	-0.283985	0.171177	buffering
Cse1l	0.180342	0.999932	-0.292165	0.214474	-0.238533	0.928233	-0.278832	0.186546	buffering
Csf1	-0.0338541	0.999932	-0.292731	0.142631	0.27559	0.928233	-0.349191	0.175615	buffering
Csgalnact1	0.185277	0.999932	0.352851	0.133945	-0.407643	0.928233	0.40185	0.173652	buffering
Csnk2a2	0.0252968	0.999932	0.411863	0.181034	-1.42568	0.928233	0.470137	0.20246	buffering
Csprs	-0.0218377	0.999932	0.673015	0.112615	0.647641	0.928233	0.775412	0.167928	buffering
Csrnp2	0.207558	0.999932	-0.22937	0.20072	-0.180379	0.928233	-0.176582	0.190267	buffering
Cst7	0.173124	0.999932	-0.19209	0.167291	0.389252	0.928233	-0.21849	0.202887	buffering
Cstf1	0.00623786	0.999932	0.172526	0.176155	-0.37332	0.928233	0.192026	0.212101	buffering
Cstf3	0.11745	0.999932	0.747023	0.12571	-0.869256	0.928233	0.647794	0.169921	buffering
Cstpp1	-0.119694	0.999932	-0.301892	0.153443	0.387471	0.928233	-0.315502	0.179532	buffering
Ctbp1	0.00894867	0.999932	-0.27418	0.120092	0.454351	0.928233	-0.306117	0.169921	buffering
Ctdsp1	-0.0340522	0.999932	-0.360967	0.0826509	0.371158	0.928233	-0.331813	0.154275	buffering
Ctdsp2	-0.000764666	0.999932	-0.43717	0.213712	0.474009	0.928233	-0.548185	0.233933	buffering
Ctdspl2	0.197003	0.999932	0.467861	0.0804809	1.91638	0.928233	0.469497	0.14545	buffering
Ctnna1	-0.05545	0.999932	-0.260295	0.266529	0.300216	0.928233	-0.308358	0.215028	buffering
Ctnnbip1	0.0954671	0.999932	0.236598	0.122122	-0.288551	0.928233	0.284006	0.177016	buffering
Ctnnd1	-0.0576554	0.999932	-0.369692	0.106596	0.609213	0.928233	-0.401269	0.16172	buffering
Ctsc	-0.187084	0.999932	0.265569	0.134851	0.378904	0.928884	0.226148	0.197506	buffering
Ctsd	-0.153852	0.999932	-0.211215	0.145367	0.308512	0.929181	-0.230096	0.185273	buffering
Ctsh	0.0584941	0.999932	-0.34111	0.110043	-0.343194	0.929181	-0.350711	0.161066	buffering
Ctsl	-0.118792	0.999932	-0.633405	0.162035	0.366739	0.929181	-0.489923	0.185782	buffering
Cttn	-0.00663488	0.999932	-0.46092	0.10238	0.362124	0.929181	-0.420288	0.157637	buffering
Ctu1	-0.111807	0.999932	0.310787	0.0777339	-0.612079	0.929181	0.310504	0.152007	buffering
Ctu2	0.0607366	0.999932	0.335245	0.124444	-0.817663	0.929181	0.333571	0.169921	buffering
Ctxn1	0.0453845	0.999932	-1.03913	0.0793582	-0.704127	0.929181	-1.03868	0.143581	buffering
Ctxnd1	0.174177	0.999932	-0.523246	0.12928	0.559087	0.929181	-0.514092	0.16949	buffering
Cul1	0.133941	0.999932	-0.270938	0.150928	0.244448	0.929181	-0.310853	0.171177	buffering
Cul3	0.0968673	0.999932	-0.73001	0.0198416	-2.36093	0.929181	-0.766132	0.127691	buffering
Cul4a	-0.0279024	0.999932	-0.458277	0.129534	-0.23682	0.929181	-0.305931	0.17684	buffering
Cul5	0.137327	0.999932	-0.484377	0.113211	0.411939	0.929181	-0.495106	0.159818	buffering
Cul7	0.094496	0.999932	0.659952	0.0436487	0.692514	0.929181	0.528528	0.144898	buffering
Cutc	0.211356	0.999932	-0.223624	0.126221	-0.309553	0.929181	-0.204406	0.188593	buffering
Cxcl14	-0.0715161	0.999932	0.293069	0.162035	0.298846	0.932156	0.261114	0.196215	buffering
Cxcl5	-0.373796	0.999932	0.761211	0.0929877	-1.00852	0.932156	0.864101	0.175615	buffering
Cxxc5	0.0984425	0.999932	-0.247316	0.109428	0.294496	0.932156	-0.286845	0.167928	buffering
Cyb561a3	-0.0172434	0.999932	-0.339019	0.205461	-0.356584	0.932156	-0.3315	0.203071	buffering
Cyb561d1	-0.350553	0.999932	-0.510067	0.0858394	-0.525054	0.932156	-0.411002	0.157637	buffering
Cyb561d2	-0.0693002	0.999932	-0.234897	0.206735	0.227396	0.93246	-0.29878	0.190604	buffering
Cyb5r1	-0.0278271	0.85955	1.24462	0.0760318	0.6117	0.93246	1.38359	0.180179	buffering
Cyb5r3	-0.0507682	0.999932	-0.677627	0.117045	0.342305	0.93246	-0.566263	0.164052	buffering
Cyba	-0.152625	0.999932	0.446438	0.101455	0.258823	0.93246	0.376986	0.157637	buffering
Cyc1	0.060504	0.999932	-0.226646	0.167082	0.374178	0.932489	-0.252391	0.198195	buffering
Cyhr1	0.0303193	0.999932	-0.389172	0.141491	-0.338982	0.933889	-0.415011	0.170964	buffering
Cyp20a1	0.111351	0.999932	-0.69811	0.1011	-0.2588	0.934053	-0.775968	0.152007	buffering
Cyp4f16	-0.143692	0.999932	-0.364187	0.0520828	0.562484	0.934809	-0.348903	0.143581	buffering
Cyp4f18	-0.252544	0.999932	-0.31866	0.102526	-0.492175	0.934809	-0.327876	0.161066	buffering
Cyp51	0.220963	0.999932	-0.210849	0.144412	-0.219847	0.934809	-0.181032	0.206599	buffering
Cyria	-0.0339566	0.999932	-0.243384	0.163209	-0.256427	0.934984	-0.192607	0.219333	buffering
Cys1	0.48947	0.999932	-0.478059	0.0858394	0.436672	0.934984	-0.451687	0.153415	buffering
Cyth3	-0.0552209	0.999932	-0.259532	0.133818	0.408931	0.936351	-0.280206	0.177221	buffering
D030056L22Rik	0.186621	0.999932	-0.212599	0.27465	0.208952	0.936597	-0.320683	0.218239	buffering
D16Ertd472e	0.00667245	0.999932	-0.443817	0.115646	0.299706	0.936597	-0.347517	0.169921	buffering
D630003M21Rik	0.535392	0.999932	-0.27598	0.161245	0.378737	0.936597	-0.293159	0.190842	buffering
D7Ertd443e	0.0898981	0.999932	0.350316	0.0855612	0.539127	0.936597	0.325147	0.154275	buffering
D930048N14Rik	0.515558	0.999932	0.288999	0.142048	-0.486266	0.936597	0.309713	0.180516	buffering
Dab1	-0.690599	0.999932	-0.418595	0.116674	0.344339	0.936597	-0.490277	0.170964	buffering
Dach1	-0.41216	0.910953	0.565029	0.0606409	0.318238	0.936597	0.617577	0.199625	buffering
Dad1	0.0181649	0.999932	0.323654	0.0718251	-0.701336	0.936597	0.319017	0.147991	buffering
Dag1	0.0912507	0.999932	0.31098	0.39492	0.195307	0.936597	0.299875	0.185273	buffering
Dand5	0.126263	0.999932	1.6245	0.0425391	1.68515	0.936597	1.78202	0.140941	buffering
Dazap2	-0.0336048	0.999932	-0.283854	0.216619	0.270052	0.936597	-0.323104	0.202813	buffering
Dbndd2	0.00545342	0.999932	-0.23048	0.155547	0.279954	0.936597	-0.256218	0.185779	buffering
Dcaf1	-0.133791	0.999932	-0.29877	0.105349	-0.24832	0.936597	-0.286559	0.163852	buffering
Dcaf12l1	-0.175924	0.999932	-0.261984	0.11584	0.687469	0.936597	-0.28921	0.169921	buffering
Dcaf17	0.0594956	0.999932	0.54976	0.0926056	0.50501	0.936597	0.629924	0.167928	buffering
Dcaf8	-0.032093	0.999932	-0.207479	0.149778	0.235377	0.936597	-0.250826	0.18292	buffering
Dclk3	0.0899367	0.999932	-0.26731	0.124374	0.407284	0.936597	-0.284553	0.170545	buffering
Dclre1b	0.0543791	0.999932	-0.933166	0.0521739	-0.790321	0.936597	-0.854924	0.137548	buffering
Dcp1a	-0.27214	0.999932	-0.443327	0.1031	0.253698	0.936597	-0.327701	0.168044	buffering
Dcp1b	0.0898093	0.999932	0.554975	0.109997	0.529469	0.936597	0.624049	0.164767	buffering
Dcp2	-0.248855	0.999932	-0.266677	0.216555	0.394941	0.936597	-0.300326	0.218073	buffering
Dcps	0.0349087	0.999932	0.305321	0.0908674	0.406322	0.936597	0.309769	0.154275	buffering
Dctpp1	-0.000526337	0.999932	-0.252521	0.215242	0.285193	0.936597	-0.325086	0.242648	buffering
Ddb1	-0.0437431	0.999932	-0.835658	0.09693	1.24112	0.936597	-0.918643	0.154726	buffering
Ddc	0.122989	0.999932	-0.244793	0.167711	-0.273493	0.936597	-0.232097	0.199061	buffering
Ddi2	-0.00191205	0.999932	0.407864	0.117045	-0.436549	0.936597	0.463152	0.169842	buffering
Ddias	0.405864	0.999932	0.22111	0.167774	-0.248339	0.936597	0.258402	0.190838	buffering
Ddit4l	0.148597	0.999932	-0.278835	0.178097	-0.199639	0.936597	-0.209879	0.198437	buffering
Ddost	-0.0343049	0.999932	0.210008	0.278139	-0.256353	0.936597	0.266753	0.230408	buffering
Ddrgk1	-0.116134	0.999932	-0.671813	0.163317	-0.9858	0.936597	-0.755606	0.191205	buffering
Ddx19a	0.0498039	0.999932	-0.179944	0.147499	-0.545247	0.937708	-0.165984	0.22187	buffering
Ddx27	-0.00669973	0.999932	-0.695328	0.112482	-0.349737	0.9387	-0.772737	0.160644	buffering
Ddx3x	0.0577248	0.999932	-0.245935	0.120458	0.246931	0.9387	-0.290598	0.169921	buffering
Ddx52	0.0285212	0.999932	0.534423	0.323332	0.32232	0.9387	0.5653	0.236647	buffering
Ddx56	-0.0542067	0.999932	-0.301594	0.0851912	0.637629	0.9387	-0.296135	0.154275	buffering
Dedd	-0.102792	0.999932	0.168959	0.179039	-0.35815	0.9387	0.196452	0.225507	buffering
Defb42	-0.147993	0.999932	-0.730065	0.145804	-0.251337	0.9387	-0.828577	0.167928	buffering
Dele1	0.13956	0.999932	-0.265171	0.15266	0.263145	0.9387	-0.277628	0.180518	buffering
Dennd6a	-0.00327106	0.999932	0.266731	0.123104	-0.449899	0.9387	0.30515	0.183692	buffering
Dennd6b	0.29041	0.999932	0.728098	0.176155	-1.36408	0.9387	0.719354	0.195021	buffering
Depdc1a	0.675783	0.890124	-0.634268	0.0740599	-0.468875	0.9387	-0.697658	0.180179	buffering
Depdc5	-0.000984543	0.999932	-0.497115	0.0994359	0.466132	0.9387	-0.492595	0.154275	buffering
Derl3	-0.456815	0.999932	-0.424632	0.136907	-0.251854	0.939119	-0.530294	0.196579	buffering
Det1	-0.0975549	0.999932	-0.308628	0.144857	-0.276196	0.939259	-0.306267	0.177221	buffering
Dexi	0.201246	0.999932	-0.5856	0.0675823	0.545519	0.939259	-0.491415	0.152007	buffering
Dgka	-0.0411677	0.999932	-0.312465	0.118041	0.336992	0.939259	-0.340412	0.167928	buffering
Dgkd	-0.0934711	0.999932	-0.497716	0.1031	-0.357741	0.939259	-0.452494	0.160255	buffering
Dguok	0.105047	0.919864	0.685323	0.0736606	-0.299781	0.940245	0.367247	0.176762	buffering
Dhdds	-0.124292	0.999932	-0.702791	0.177488	-0.319137	0.940907	-0.643154	0.185273	buffering
Dhrs1	-0.0187391	0.999932	-0.167296	0.172704	0.300398	0.941295	-0.19594	0.22287	buffering
Dhrs4	-0.0819652	0.999932	-0.495889	0.253227	0.693058	0.941295	-0.573822	0.238904	buffering
Dhrs7	-0.0246661	0.999932	-0.502067	0.101108	0.38686	0.941295	-0.418906	0.163852	buffering
Dhx57	-0.100495	0.999932	-0.813831	0.174909	-0.603838	0.941295	-0.963436	0.239697	buffering
Dis3l	0.129245	0.999932	-0.390784	0.144276	-0.262822	0.941295	-0.343649	0.177726	buffering
Disp1	0.0517943	0.999932	-0.269965	0.18884	-0.241529	0.941295	-0.225137	0.21449	buffering
Dkc1	0.100286	0.999932	-0.407217	0.224146	-0.214461	0.941295	-0.487553	0.180518	buffering
Dkk3	-0.0133462	0.999932	-0.444043	0.134281	0.361909	0.941295	-0.387657	0.177221	buffering
Dlg3	0.0230598	0.999932	-0.211691	0.177041	0.228473	0.941295	-0.257153	0.197374	buffering
Dlx2	-0.438425	0.999932	-0.174812	0.146721	0.353389	0.94134	-0.194628	0.199625	buffering
Dlx3	-1.03407	0.999932	-0.250256	0.095405	-0.638545	0.94134	-0.237811	0.166091	buffering
Dmd	0.193277	0.999932	-0.361514	0.126772	-0.228255	0.94134	-0.381459	0.164213	buffering
Dmrt2	0.85553	0.999932	-0.25937	0.223382	0.243008	0.94134	-0.274232	0.210425	buffering
Dmtn	0.352459	0.999932	-0.259763	0.0975244	-0.457426	0.94134	-0.239464	0.169842	buffering
Dmwd	0.0845639	0.999932	0.441885	0.147076	-0.473633	0.94134	0.512339	0.217163	buffering
Dnai2	-0.103283	0.999932	0.273917	0.124515	-0.277876	0.94134	0.320105	0.198195	buffering
Dnajb1	-0.116735	0.999932	-0.872116	0.126164	0.63728	0.94134	-0.826797	0.169013	buffering
Dnajb12	0.0591706	0.999932	-0.468561	0.0878242	-0.619322	0.94134	-0.485255	0.154241	buffering
Dnajb6	0.089527	0.999932	-0.21072	0.152067	0.34817	0.94134	-0.225726	0.197768	buffering
Dnajc1	0.0446417	0.999932	-0.329138	0.0636259	-1.18596	0.94134	-0.331968	0.144898	buffering
Dnajc10	0.0948993	0.999932	-0.3655	0.0776582	0.744317	0.94134	-0.360281	0.151023	buffering
Dnajc17	0.157632	0.999932	0.810182	0.199833	-0.474264	0.94134	0.603199	0.215937	buffering
Dnajc24	0.143389	0.999932	-0.696976	0.136009	-0.295394	0.94134	-0.819744	0.177654	buffering
Dnajc3	-0.0227899	0.999932	-0.685339	0.0654968	-0.537786	0.94134	-0.76557	0.154275	buffering
Dnajc4	-0.293742	0.999932	-0.444194	0.0972535	-0.498859	0.94134	-0.452244	0.154275	buffering
Doc2b	0.595582	0.999932	-0.18729	0.158764	0.356029	0.94134	-0.212974	0.20906	buffering
Dock8	-0.0784964	0.999932	-0.589548	0.13044	0.37253	0.94134	-0.682706	0.212044	buffering
Dock9	0.227775	0.999932	-0.725334	0.198329	0.453809	0.94134	-0.578223	0.212457	buffering
Dohh	0.00415604	0.999932	0.473179	0.0398065	-0.770631	0.94134	0.508819	0.134059	buffering
Dok1	0.0462216	0.999932	-0.345173	0.137453	-0.282347	0.94134	-0.273598	0.194044	buffering
Dok3	-0.0549398	0.999932	-0.336665	0.184646	-0.271706	0.94134	-0.310309	0.199625	buffering
Dok4	0.164929	0.999932	-0.30327	0.154557	-0.269721	0.94134	-0.314693	0.180518	buffering
Dolk	0.253691	0.999932	-0.381532	0.115964	-0.322733	0.94134	-0.380991	0.164767	buffering
Donson	0.0827546	0.999932	0.918203	0.226808	-0.721375	0.94134	1.05144	0.223658	buffering
Dpcd	-0.071396	0.999932	-0.700306	0.0498667	-0.988976	0.94134	-0.697407	0.134059	buffering
Dpep1	-0.0381833	0.999932	-0.330067	0.248604	-0.16522	0.94134	-0.177569	0.198195	buffering
Dpep2	-0.235294	0.999932	0.233447	0.181034	-0.237564	0.94134	0.295185	0.220719	buffering
Dpf2	0.0500623	0.999932	-0.422477	0.169657	-0.305859	0.94134	-0.431416	0.185273	buffering
Dph1	0.000996601	0.999932	-0.310961	0.1352	0.267419	0.94134	-0.301247	0.176684	buffering
Dpm2	-0.0317001	0.999932	-0.1936	0.158661	-0.26054	0.94134	-0.164393	0.236121	buffering
Dpp4	0.528712	0.999932	-0.277928	0.132887	0.33096	0.94134	-0.311046	0.177792	buffering
Dppa2	1.14756	0.999932	-0.243704	0.117045	0.459443	0.94134	-0.274353	0.178933	buffering
Dpy19l3	-0.0955389	0.999932	-0.520347	0.128425	-0.314819	0.94134	-0.436115	0.171997	buffering
Dpy30	0.0744015	0.999932	-0.423771	0.152233	0.279942	0.94134	-0.423035	0.176895	buffering
Dpysl3	0.0340501	0.999932	-0.249169	0.142631	-0.255034	0.94134	-0.202569	0.210059	buffering
Dram1	0.107223	0.999932	-0.392047	0.105282	-0.354271	0.94134	-0.390275	0.161066	buffering
Drap1	-0.209587	0.999932	-0.547052	0.144938	-0.202467	0.94134	-0.741418	0.186702	buffering
Drc1	-0.165922	0.999932	-0.774227	0.106318	-0.427292	0.94134	-0.609534	0.167928	buffering
Drc3	0.623571	0.999932	0.522237	0.109247	-0.692544	0.94134	0.532853	0.161066	buffering
Drd4	0.196614	0.999932	-0.344152	0.100705	0.383769	0.941412	-0.363886	0.158796	buffering
Drg2	0.0597451	0.999932	-0.276083	0.102472	0.211416	0.941714	-0.300767	0.15697	buffering
Dse	-0.0374227	0.999932	0.589091	0.213388	-0.812386	0.94259	0.657731	0.220511	buffering
Dsel	0.166874	0.999932	-0.296669	0.134768	0.228414	0.94259	-0.365331	0.192709	buffering
Dtd2	0.174942	0.999932	-0.282066	0.255693	-0.192758	0.94259	-0.303954	0.1891	buffering
Dtnbp1	-0.025939	0.999932	-0.327207	0.0972535	-0.226406	0.942656	-0.349289	0.154275	buffering
Dtwd2	0.315269	0.999932	-0.716533	0.142631	-0.240694	0.942656	-0.443056	0.188564	buffering
Duoxa1	0.818302	0.999932	0.271717	0.159146	-1.06046	0.942656	0.29808	0.200884	buffering
Dus1l	0.0904383	0.999932	-0.627569	0.146766	-0.223989	0.942656	-0.718348	0.167928	buffering
Dusp11	-0.0881399	0.999932	-0.269715	0.143101	-0.32117	0.944477	-0.268362	0.185556	buffering
Dusp12	0.192356	0.999932	0.59474	0.0698294	0.743561	0.944477	0.611657	0.143581	buffering
Dusp13	-0.227465	0.999932	0.714517	0.0941842	0.505427	0.944477	0.80267	0.164052	buffering
Dusp14	0.0933153	0.999932	-0.325371	0.171426	0.266634	0.944477	-0.332641	0.190604	buffering
Dusp18	0.0112271	0.999932	-0.518373	0.0858394	-0.399727	0.944477	-0.484822	0.154241	buffering
Dusp2	-0.0949938	0.999932	0.182462	0.170945	-0.189302	0.944583	0.242612	0.198186	buffering
Dync2i1	0.151174	0.999932	-0.535302	0.12928	-0.302915	0.945834	-0.625233	0.209797	buffering
Dync2li1	0.178083	0.999932	-0.234218	0.224172	0.445407	0.945834	-0.272861	0.243278	buffering
Dynll1	0.146936	0.999932	-0.345406	0.179218	-0.269984	0.945834	-0.351429	0.195628	buffering
Dynlt1a	0.228785	0.999932	-0.256631	0.188772	0.343365	0.945834	-0.271752	0.211646	buffering
Dynlt4	-0.631777	0.999932	0.347697	0.215564	-0.548281	0.945834	0.394117	0.226871	buffering
Dyrk2	0.0793227	0.999932	-0.332217	0.126234	-0.231851	0.945834	-0.352876	0.167928	buffering
Dzip1l	0.0648962	0.999932	-0.958957	0.096991	-0.458194	0.945834	-1.03934	0.154275	buffering
E030030I06Rik	-0.490147	0.999932	-0.406352	0.189402	-0.23037	0.945834	-0.33826	0.198069	buffering
E130311K13Rik	0.0431643	0.999932	-0.182901	0.175197	0.415277	0.946749	-0.208919	0.236983	buffering
E2f1	-0.0472936	0.999932	1.0606	0.209864	0.921562	0.947275	1.25111	0.247317	buffering
Eaf1	-0.202369	0.999932	0.717161	0.116253	-0.460629	0.947275	0.616645	0.169908	buffering
Eapp	0.0932921	0.999932	0.323025	0.094891	0.289275	0.947275	0.319569	0.15697	buffering
Ebf1	-0.0254528	0.999932	-0.35645	0.111054	0.279293	0.947275	-0.376286	0.163852	buffering
Ebf2	0.318966	0.999932	-0.33934	0.153798	-0.263335	0.947275	-0.29134	0.195628	buffering
Ece2	0.339648	0.989229	-0.200028	0.128036	0.405785	0.947275	-0.219402	0.217769	buffering
Ech1	0.37387	0.999932	0.546613	0.149507	0.424474	0.947275	0.630383	0.202887	buffering
Eci3	-0.437404	0.999932	1.15133	0.112482	-0.983774	0.947275	1.26329	0.166541	buffering
Ecpas	0.0502051	0.999932	-0.551678	0.0599385	-0.36854	0.947275	-0.544316	0.142924	buffering
Edem1	-0.0971042	0.999932	-0.578996	0.131084	-0.56441	0.947275	-0.408682	0.198192	buffering
Edem3	-0.0431131	0.999932	-0.449893	0.123453	-0.285949	0.947275	-0.396944	0.169921	buffering
Edil3	-0.162728	0.999932	0.489992	0.0565669	0.235031	0.947275	0.550443	0.143581	buffering
Ednra	0.25754	0.999932	-0.807213	0.143011	-0.298502	0.947275	-0.928939	0.185556	buffering
Eef1akmt3	-0.330193	0.999932	-0.339595	0.120458	-0.21582	0.947275	-0.30351	0.170229	buffering
Eef2	-0.12598	0.999932	-0.333016	0.0910644	0.569271	0.947275	-0.357803	0.15468	buffering
Eepd1	-0.0343489	0.999932	-0.930002	0.11584	0.508913	0.947275	-0.928262	0.163852	buffering
Efhc1	-0.156635	0.999932	-0.37486	0.122082	0.39832	0.947275	-0.382238	0.169921	buffering
Efl1	0.0601282	0.999932	-0.327019	0.111054	-0.66768	0.947275	-0.330671	0.167928	buffering
Efna1	-0.159004	0.999932	-0.453867	0.112615	-0.26886	0.947275	-0.482801	0.163577	buffering
Efna3	0.54173	0.999932	0.304405	0.197724	-0.232216	0.947275	0.27654	0.207038	buffering
Efna5	0.0204338	0.999932	-0.464956	0.132887	-0.361495	0.947275	-0.419018	0.177726	buffering
Egln2	-0.0588775	0.999932	-0.806587	0.15548	1.07935	0.947275	-0.897983	0.198186	buffering
Egr1	0.139608	0.999932	-0.528999	0.128191	-0.236567	0.947275	-0.549466	0.16587	buffering
Egr4	-0.36068	0.999932	-0.244843	0.126221	-0.296568	0.947275	-0.228475	0.185506	buffering
Ehd1	0.0680265	0.999932	-0.822879	0.110439	-0.3807	0.947275	-0.604786	0.172807	buffering
Ehd3	0.146399	0.999932	1.13812	0.0247407	1.43751	0.947275	1.17413	0.12854	buffering
Ehd4	-0.17721	0.999932	-0.517374	0.14241	-0.777113	0.947275	-0.574498	0.185273	buffering
Ehmt1	0.0362146	0.999932	-1.00773	0.0665897	0.983393	0.947275	-1.01935	0.143581	buffering
Eid2	0.274088	0.999932	-1.37131	0.029076	-2.65333	0.947275	-1.43708	0.132858	buffering
Eid3	-0.374408	0.999932	1.02286	0.181034	-0.626205	0.947275	1.18442	0.238904	buffering
Eif2b1	0.0481663	0.999932	-0.527616	0.151273	0.440666	0.947275	-0.579766	0.188553	buffering
Eif2b3	0.0989911	0.999932	-0.278335	0.131519	0.230248	0.947275	-0.325166	0.178646	buffering
Eif2s1	0.085086	0.999932	-1.17277	0.258287	0.796911	0.947275	-1.28394	0.240559	buffering
Eif3s6.ps2	-0.0572781	0.999932	0.775087	0.0628155	-1.27916	0.947275	0.712293	0.143581	buffering
Eif4e2	0.0184959	0.999932	1.08281	0.0699116	2.41984	0.947275	1.14987	0.144898	buffering
Eif4g1	0.0028714	0.999932	-0.395661	0.141863	0.40121	0.947275	-0.359967	0.185273	buffering
Eif5a	-0.0181338	0.999932	-0.299432	0.230168	0.252721	0.947275	-0.288468	0.224974	buffering
Eif6	-0.126432	0.999932	-2.06122	0.0910644	1.84697	0.947275	-2.04333	0.154241	buffering
Elf3	-0.102548	0.999932	0.274498	0.133783	0.225044	0.947275	0.246645	0.184326	buffering
Elk4	-0.313539	0.999932	-0.374716	0.112482	-0.357428	0.947275	-0.389273	0.164052	buffering
Elmod2	0.237879	0.999932	-0.410949	0.125502	0.455041	0.947275	-0.383961	0.175469	buffering
Elovl1	0.0479755	0.999932	-0.220813	0.124515	0.247332	0.947275	-0.238729	0.173652	buffering
Emc10	-0.0987353	0.999932	0.188298	0.132233	-0.421079	0.947275	0.2053	0.190838	buffering
Emp1	0.00601685	0.999932	-0.52739	0.0910309	0.408446	0.947275	-0.449238	0.159741	buffering
Emp3	-0.086773	0.999932	-0.217179	0.153758	0.333006	0.947275	-0.246175	0.202887	buffering
En1	0.221396	0.999932	-0.398417	0.101551	-0.372527	0.947275	-0.427313	0.159931	buffering
Enah	0.157213	0.999932	-0.2474	0.126221	0.283492	0.947275	-0.278086	0.180518	buffering
Endov	0.018823	0.999932	-0.2791	0.153137	-0.217129	0.947275	-0.226286	0.204852	buffering
Eng	-0.00396504	0.999932	-0.316657	0.139134	-0.191968	0.947275	-0.360534	0.169921	buffering
Eno1	-0.159387	0.999932	0.421617	0.0858036	0.354322	0.947275	0.417714	0.154241	buffering
Eno2	0.057881	0.999932	0.355873	0.141996	-0.357944	0.947275	0.361562	0.181245	buffering
Enpp5	0.052845	0.999932	0.216638	0.156492	-0.277252	0.947275	0.253845	0.225187	buffering
Ensa	-0.121068	0.999932	-0.791558	0.221416	1.04953	0.947275	-0.795285	0.221293	buffering
Entpd2	0.379829	0.999932	-0.443468	0.118138	-0.243483	0.947275	-0.458714	0.163852	buffering
Entpd4	-0.0214136	0.999932	-0.290682	0.134475	-0.257918	0.947275	-0.285563	0.178789	buffering
Entpd5	-0.157197	0.999932	0.363859	0.150614	0.220363	0.947275	0.398828	0.17684	buffering
Entrep3	0.0434182	0.999932	-0.889638	0.0975959	-0.803394	0.947275	-0.985417	0.173029	buffering
Ep300	0.0958459	0.999932	-0.2432	0.117045	0.175815	0.947275	-0.280687	0.163852	buffering
Ep400	-0.00636771	0.999932	-0.699294	0.097656	-0.34215	0.947275	-0.75523	0.154275	buffering
Epb41	-0.0352921	0.999932	0.535197	0.170372	0.303122	0.947275	0.4301	0.199625	buffering
Epb41l5	0.139377	0.999932	1.89881	0.226622	1.13374	0.947275	1.69336	0.228286	buffering
Epc1	-0.186668	0.999932	0.263076	0.169168	-0.186095	0.947275	0.350044	0.240771	buffering
Epg5	-0.116927	0.999932	-0.225973	0.149367	-0.268662	0.947275	-0.212715	0.204117	buffering
Ephb3	0.0770604	0.999932	-0.255315	0.17443	0.256122	0.947275	-0.282273	0.201725	buffering
Epop	-0.476976	0.999932	-0.328479	0.172207	-0.221124	0.947275	-0.335441	0.18377	buffering
Epor	0.827009	0.999932	-0.175694	0.155589	0.415061	0.947275	-0.193868	0.211646	buffering
Eps15l1	0.0603554	0.999932	0.747768	0.0851912	0.597894	0.947275	0.799347	0.153115	buffering
Eps8l2	-0.244797	0.999932	-0.316181	0.150614	0.262444	0.947275	-0.29032	0.190838	buffering
Eral1	-0.0697507	0.999932	-0.359744	0.0571346	-0.993193	0.947275	-0.35039	0.143581	buffering
Erap1	0.109723	0.999932	-0.429594	0.158502	0.295531	0.947275	-0.429255	0.185506	buffering
Ereg	-0.0876986	0.999932	-0.394601	0.0827754	0.278594	0.947275	-0.427527	0.153415	buffering
Erfe	0.0694452	0.999932	-0.29486	0.258405	0.255373	0.947275	-0.322155	0.228984	buffering
Erg28	-0.0379145	0.999932	-0.239262	0.209757	0.237545	0.947275	-0.26523	0.213215	buffering
Ergic1	-0.0445255	0.999932	-0.229118	0.170468	0.226116	0.947275	-0.271549	0.249502	buffering
Ergic2	0.152637	0.999932	-0.320308	0.129862	-0.308074	0.947275	-0.285344	0.18339	buffering
Erich1	0.0806318	0.999932	-0.416305	0.235586	-0.232577	0.947275	-0.538926	0.232389	buffering
Erlec1	0.164549	0.999932	-0.294511	0.0740599	-0.90667	0.947275	-0.288596	0.153415	buffering
Esam	-0.303891	0.999932	-0.227367	0.242551	0.191791	0.947275	-0.281763	0.198195	buffering
Esrp2	0.0330606	0.999932	0.424343	0.182757	-0.414026	0.947275	0.473762	0.207724	buffering
Esyt3	0.0764064	0.999932	-0.349238	0.182841	0.257141	0.947887	-0.417233	0.232389	buffering
Etaa1	0.0864527	0.999932	-0.504197	0.177859	0.605517	0.947887	-0.574735	0.248071	buffering
Etf1	0.0422341	0.999932	-0.241742	0.219505	0.217634	0.947887	-0.262313	0.218239	buffering
Etnk1	-0.114428	0.999932	0.238845	0.20637	-0.176755	0.947887	0.327241	0.230428	buffering
Ets2	-0.288512	0.999932	-0.663554	0.142631	-0.68165	0.947887	-0.689572	0.180907	buffering
Evi2b	-0.171341	0.999932	0.300114	0.085709	-0.454875	0.947887	0.318014	0.154275	buffering
Exd2	-0.0299096	0.999932	0.944126	0.085709	0.827315	0.947887	1.03648	0.160255	buffering
Exo5	0.239065	0.999932	0.670398	0.114011	-1.00331	0.947887	0.738098	0.170663	buffering
Exoc5	0.0808105	0.999932	0.245023	0.183421	0.199906	0.947887	0.222126	0.212101	buffering
Exoc6b	-0.129855	0.999932	-0.448767	0.142631	-0.225831	0.947887	-0.42921	0.173975	buffering
Exoc7	0.0352109	0.999932	-0.338487	0.121009	0.356555	0.947887	-0.35976	0.169921	buffering
Exoc8	0.0370949	0.999932	0.310047	0.127462	0.207723	0.947887	0.328659	0.169921	buffering
Exosc10	-0.232175	0.999932	-0.338221	0.181166	-0.21689	0.947887	-0.318575	0.198195	buffering
Exosc7	-0.00601826	0.999932	-0.203781	0.210354	0.276866	0.947887	-0.237571	0.239697	buffering
Ext2	0.0378429	0.999932	-0.378039	0.173772	-0.435061	0.947887	-0.368123	0.205634	buffering
Extl1	0.416668	0.999932	-0.360955	0.0858036	0.23565	0.947887	-0.3303	0.154275	buffering
Extl2	0.0996325	0.999932	0.577129	0.17443	-0.707947	0.947887	0.574815	0.20246	buffering
F11r	0.0556934	0.999932	0.290541	0.132887	0.235028	0.947887	0.300983	0.175615	buffering
F13a1	-0.440903	0.481786	0.348944	0.0650632	-0.334032	0.947887	0.32084	0.249394	buffering
F2rl2	0.24007	0.999932	-0.31344	0.105454	-0.319763	0.947887	-0.276958	0.170964	buffering
F2rl3	-0.755104	0.999932	-0.467781	0.180959	-0.361506	0.947887	-0.485964	0.20289	buffering
F3	-0.0276844	0.999932	-0.681789	0.173341	-0.643959	0.947887	-0.768866	0.211646	buffering
F7	-0.472386	0.999932	-0.296807	0.136009	0.218161	0.947887	-0.332631	0.176763	buffering
Fadd	0.0872788	0.999932	0.496527	0.0610686	-0.685565	0.94794	0.532139	0.144898	buffering
Fads1	0.0427413	0.999932	-1.14453	0.0893431	-2.07144	0.94794	-1.22764	0.154275	buffering
Fads6	-0.344635	0.948122	1.06765	0.101727	-0.728944	0.94794	1.10244	0.225402	buffering
Faf2	-0.12717	0.999932	-0.388952	0.119033	-0.24093	0.94794	-0.448939	0.177221	buffering
Fah	1.37413	0.550503	2.84532	0.0636259	1.88954	0.94794	2.8783	0.195297	buffering
Fahd2a	-0.0510007	0.999932	-0.582207	0.128894	-0.234515	0.94794	-0.537732	0.169921	buffering
Fam117b	0.0382757	0.999932	0.24866	0.149749	-0.206685	0.949131	0.284833	0.185324	buffering
Fam120b	0.0618762	0.999932	-0.681037	0.109247	-0.215526	0.949131	-0.552828	0.163852	buffering
Fam120c	-0.0867822	0.999932	-0.243589	0.206735	0.263666	0.949131	-0.285543	0.234109	buffering
Fam122b	0.251676	0.999932	-0.176734	0.150395	0.370141	0.949534	-0.195445	0.214058	buffering
Fam171a2	0.0141878	0.999932	-0.26649	0.18249	0.230203	0.951755	-0.275521	0.207998	buffering
Fam174c	0.0161414	0.999932	-0.331067	0.115274	-0.241863	0.951755	-0.35661	0.166541	buffering
Fam20c	0.1593	0.999932	-0.50803	0.0602481	-0.54432	0.951755	-0.544389	0.144898	buffering
Fam219a	0.00414113	0.910953	0.595351	0.0520828	0.406152	0.951755	0.6374	0.164052	buffering
Fam219b	0.0907151	0.999932	-0.448649	0.0858394	-0.298333	0.951755	-0.425627	0.154275	buffering
Fam3a	-0.128271	0.999932	1.07757	0.067598	-1.55983	0.951755	1.12817	0.144898	buffering
Fam78a	-0.35028	0.999932	0.370516	0.104837	0.221317	0.951755	0.365583	0.161066	buffering
Fam78b	-0.215195	0.999932	0.444797	0.108248	0.348127	0.951755	0.396693	0.167928	buffering
Fam89b	-0.0445051	0.999932	0.199104	0.23514	-0.210343	0.951755	0.234831	0.236983	buffering
Fance	0.194154	0.999932	0.183645	0.165632	-0.234253	0.951755	0.211156	0.235788	buffering
Fancf	0.0400253	0.999932	-0.882096	0.13344	0.794159	0.951755	-0.980504	0.212044	buffering
Fancm	0.0701901	0.999932	-0.469335	0.104254	-0.410024	0.951755	-0.48248	0.163852	buffering
Fap	0.145204	0.999932	-0.328702	0.13044	-0.261741	0.951755	-0.313879	0.178066	buffering
Fars2	0.112031	0.999932	-0.434966	0.1031	0.288387	0.951755	-0.411577	0.163852	buffering
Fbn1	-0.0644692	0.999932	-0.341155	0.112833	-0.340092	0.951755	-0.349752	0.167928	buffering
Fbrsl1	0.115514	0.999932	-0.31142	0.0760318	-0.723241	0.952221	-0.314841	0.152007	buffering
Fbxl16	-0.075745	0.999932	-0.339213	0.148967	-0.265743	0.953344	-0.303078	0.197374	buffering
Fbxl18	0.086476	0.999932	-0.408611	0.142048	-0.201089	0.953498	-0.297289	0.197769	buffering
Fbxl21	-0.213641	0.999932	0.386952	0.224641	-0.681572	0.954049	0.422889	0.240333	buffering
Fbxl4	0.191734	0.999932	-0.266093	0.157566	-0.191869	0.954726	-0.190841	0.237727	buffering
Fbxo10	0.12347	0.999932	0.199237	0.176155	-0.236799	0.954726	0.223671	0.225507	buffering
Fbxo16	-0.0611519	0.999932	0.506889	0.171565	0.32793	0.954726	0.574089	0.225152	buffering
Fbxo4	-0.0470558	0.999932	0.962666	0.104943	1.6964	0.954726	1.0106	0.163852	buffering
Fbxo41	-0.376039	0.999932	-0.200927	0.145712	0.496145	0.954726	-0.215865	0.202887	buffering
Fbxo42	0.102502	0.999932	-0.265758	0.150928	0.380278	0.954726	-0.2734	0.199625	buffering
Fbxo45	0.0280084	0.999932	0.722555	0.0386242	0.920241	0.954726	0.758997	0.132986	buffering
Fbxo7	-0.108577	0.999932	-0.173717	0.183331	0.268172	0.954726	-0.19375	0.247732	buffering
Fbxw11	-0.0835948	0.999932	0.25674	0.113621	0.235538	0.954726	0.238394	0.17684	buffering
Fbxw8	0.0973847	0.999932	-0.278517	0.228862	-0.170033	0.954726	-0.215596	0.236887	buffering
Fcgrt	-0.0445848	0.999932	0.586609	0.0301866	0.891518	0.954726	0.567082	0.132858	buffering
Fcrls	-0.476863	0.999932	-0.376202	0.219527	-0.195898	0.954726	-0.422381	0.206623	buffering
Fdxr	0.624054	0.999932	-0.355244	0.122122	-0.300125	0.954726	-0.378044	0.170964	buffering
Fen1	-0.120576	0.999932	0.298662	0.126221	0.181634	0.954726	0.319219	0.169921	buffering
Fer1l5	-0.296282	0.999932	-0.216803	0.205	0.381925	0.954726	-0.238562	0.24047	buffering
Fermt3	-0.17294	0.999932	-0.447242	0.113134	-0.230096	0.954726	-0.392611	0.170229	buffering
Fes	-0.215509	0.999932	-0.257918	0.0973934	-0.441861	0.954726	-0.254874	0.164889	buffering
Fgf22	0.0695652	0.999932	-0.398549	0.161245	-0.178206	0.954726	-0.235935	0.226606	buffering
Fgfbp3	-0.11155	0.999932	-0.723204	0.0807293	-0.268728	0.954726	-0.772016	0.152007	buffering
Fgfrl1	0.47696	0.999932	-0.346736	0.1031	-0.188604	0.954726	-0.298074	0.168959	buffering
Fggy	0.0465849	0.999932	-0.244616	0.126164	0.19604	0.954726	-0.271843	0.175615	buffering
Fgl1	-0.322188	0.999932	-0.272741	0.0974938	0.409249	0.954726	-0.277094	0.163852	buffering
Fh1	0.063286	0.999932	-0.280913	0.145712	-0.199757	0.954726	-0.203916	0.229683	buffering
Fhip2b	-0.0975252	0.999932	-0.537183	0.0949364	-0.232141	0.954726	-0.545635	0.154275	buffering
Fhl3	0.0290646	0.999932	-0.17981	0.163201	0.391509	0.954726	-0.191287	0.217124	buffering
Filip1l	0.161098	0.999932	0.491057	0.0647659	-0.409954	0.954726	0.453487	0.14545	buffering
Fiz1	0.0367407	0.999932	1.1147	0.109302	-0.384086	0.954726	1.22462	0.185779	buffering
Fjx1	0.237576	0.999932	-0.478425	0.183586	-0.284757	0.954726	-0.509176	0.207724	buffering
Fkbp2	-0.102991	0.999932	-0.292591	0.131895	-0.188377	0.954726	-0.298182	0.171997	buffering
Fkbp7	0.0152287	0.999932	-0.381355	0.135719	0.265297	0.954726	-0.348492	0.184289	buffering
Flii	0.00316312	0.999932	-0.456132	0.117641	0.291954	0.954726	-0.426662	0.169921	buffering
Flrt2	0.0298226	0.999932	-0.53087	0.122122	0.375227	0.954726	-0.589184	0.178789	buffering
Flrt3	-0.166206	0.999932	-0.382311	0.0910309	0.284759	0.954726	-0.376093	0.154275	buffering
Flt3l	0.308421	0.999932	-0.288117	0.114011	-0.260368	0.954726	-0.225451	0.199337	buffering
Flt4	0.322424	0.999932	0.881193	0.2122	0.678574	0.954726	0.897274	0.225246	buffering
Flywch1	0.0831523	0.999932	0.968766	0.117238	0.599363	0.954726	1.0481	0.198192	buffering
Flywch2	-0.0263966	0.999932	-0.219037	0.143101	0.231038	0.954726	-0.240591	0.19329	buffering
Fmc1	0.344598	0.999932	-0.216167	0.233527	-0.172212	0.954726	-0.178573	0.24636	buffering
Fnbp1l	-0.00422516	0.999932	-0.306575	0.261051	-0.185161	0.954726	-0.337005	0.237781	buffering
Fndc1	-0.135015	0.999932	-0.602501	0.0973934	-0.354835	0.954726	-0.624954	0.156804	buffering
Fndc3b	-0.0445186	0.999932	0.300944	0.137032	0.220729	0.954726	0.312786	0.184144	buffering
Fnip1	-0.0185898	0.999932	0.383205	0.0788671	0.246891	0.954726	0.311904	0.163852	buffering
Fnip2	-0.259154	0.999932	-0.315315	0.135719	0.198266	0.954726	-0.289179	0.18439	buffering
Fnta	0.096877	0.999932	-0.577958	0.118884	-0.330825	0.954726	-0.637265	0.185779	buffering
Focad	0.105193	0.999932	0.640922	0.085709	-0.697812	0.954726	0.58853	0.154275	buffering
Folh1	0.108119	0.999932	0.457299	0.0923681	0.433562	0.954726	0.457306	0.154275	buffering
Foxg1	-0.00725649	0.999932	-0.316985	0.0770268	-0.493143	0.954726	-0.321124	0.152007	buffering
Foxred2	-0.110121	0.999932	0.559281	0.101727	0.271817	0.954726	0.567747	0.159411	buffering
Frey1	1.09808	0.999932	0.885778	0.0602481	-0.63596	0.954726	0.779225	0.144898	buffering
Frg2f1	0.529117	0.999932	-0.351462	0.0910644	-0.312612	0.954726	-0.342159	0.156804	buffering
Frmd4a	0.0795278	0.999932	-0.393568	0.102526	-0.321972	0.954726	-0.424397	0.167928	buffering
Frs2	-0.0800729	0.999932	-0.235035	0.102472	-0.743053	0.954726	-0.229018	0.169921	buffering
Fryl	-0.132466	0.999932	0.743581	0.071238	0.356371	0.954726	0.787154	0.144898	buffering
Fsd1l	-0.0805854	0.999932	-1.31546	0.122061	1.4096	0.954726	-1.41034	0.175615	buffering
Ftsj1	-0.100128	0.999932	-0.464567	0.0770268	-0.326157	0.954726	-0.474802	0.14545	buffering
Fut4	-0.325653	0.999932	-0.350359	0.110288	2.17695	0.954726	-0.379998	0.175615	buffering
Fut8	0.0552069	0.999932	1.02464	0.0499786	-1.18036	0.954726	0.881586	0.144898	buffering
Fxyd2	-0.534713	0.999932	0.360145	0.0821032	0.45984	0.954726	0.335094	0.154275	buffering
Fxyd6	0.0886669	0.999932	-0.923534	0.140363	-0.342118	0.954726	-0.666415	0.206623	buffering
Fzd1	0.304439	0.999932	-0.215999	0.126613	-0.493673	0.954726	-0.209061	0.192085	buffering
Fzd3	0.144332	0.999932	-0.564146	0.123453	-0.291302	0.954726	-0.462997	0.180518	buffering
Fzd5	-0.091653	0.999932	0.309316	0.132233	0.235071	0.954726	0.290087	0.185779	buffering
Gab1	0.130538	0.999932	-0.317404	0.10238	-0.201613	0.954726	-0.303638	0.165039	buffering
Gabra4	-0.10118	0.999932	-0.358369	0.104254	0.284718	0.954726	-0.373557	0.163852	buffering
Gadd45b	-0.414462	0.999932	-0.222987	0.175197	0.396562	0.954726	-0.242556	0.220719	buffering
Galm	-0.144966	0.999932	-0.625041	0.136148	-0.325464	0.954726	-0.571787	0.185273	buffering
Galnt17	0.174959	0.999932	-0.70236	0.114489	-0.175472	0.954726	-0.61049	0.161066	buffering
Galnt6	-0.0895477	0.999932	-0.32488	0.111054	0.236677	0.954726	-0.314238	0.167928	buffering
Galt	0.0267198	0.999932	-0.22682	0.121966	-0.319502	0.954726	-0.20783	0.192915	buffering
Gapdh	-0.0220318	0.999932	0.533064	0.0636259	0.832807	0.954726	0.556426	0.143581	buffering
Gapdh.ps14	0.293301	0.999932	0.485329	0.142735	0.216872	0.954726	0.485903	0.17684	buffering
Gapvd1	-0.130357	0.999932	0.425313	0.126948	0.374846	0.954726	0.411331	0.17684	buffering
Gas8	-0.17487	0.999932	-0.429979	0.113621	-0.506139	0.954726	-0.454979	0.167928	buffering
Gatad2a	0.107963	0.999932	-0.334698	0.145712	0.273939	0.954726	-0.30706	0.197374	buffering
Gatc	0.0738891	0.999932	-0.296686	0.132887	-1.1575	0.954726	-0.246107	0.21043	buffering
Gba2	-0.0521057	0.999932	-0.430049	0.122142	0.379695	0.954726	-0.469053	0.20289	buffering
Gcc1	-0.112645	0.999932	-0.279159	0.146766	0.269819	0.954726	-0.297226	0.195628	buffering
Gdap2	0.138571	0.999932	-0.204124	0.136783	0.248617	0.954726	-0.223163	0.197056	buffering
Gdf9	-0.019485	0.999932	-0.449666	0.15458	-0.228273	0.954726	-0.461482	0.185273	buffering
Gdpd1	-0.159004	0.999932	-0.329353	0.179073	-0.185941	0.954726	-0.339159	0.198437	buffering
Gdpd3	-0.905653	0.999932	-0.161591	0.165392	0.291232	0.954726	-0.176327	0.22272	buffering
Get3	-0.0190139	0.999932	-0.332268	0.175141	-0.169023	0.954726	-0.275424	0.205112	buffering
Gfm1	0.00147512	0.999932	0.410276	0.106198	0.299463	0.954726	0.41801	0.163852	buffering
Gfpt1	-0.154785	0.999932	-1.13386	0.219038	0.971352	0.954726	-1.26492	0.238085	buffering
Ggcx	-0.125079	0.999932	-0.304996	0.190695	-0.195553	0.954726	-0.258561	0.218073	buffering
Ggn	0.038863	0.999932	-0.255096	0.192182	-0.215731	0.954726	-0.23232	0.223097	buffering
Gins1	-0.146724	0.999932	-0.339286	0.190584	0.23151	0.954726	-0.311615	0.213427	buffering
Gins2	0.087574	0.999932	-1.4997	0.0328416	-1.7168	0.954726	-1.35584	0.134059	buffering
Gins3	0.227961	0.999932	0.538945	0.230094	-0.575412	0.954726	0.519882	0.242167	buffering
Gja1	-0.0046926	0.999932	-0.345693	0.164774	0.202932	0.954726	-0.305794	0.204618	buffering
Gjb3	0.212862	0.999932	-0.687184	0.0473188	-0.907361	0.954726	-0.665235	0.134375	buffering
Gjc1	0.0975632	0.999932	-0.440206	0.172875	0.403175	0.954726	-0.487479	0.213096	buffering
Gjc2	-0.319742	0.999932	-0.242054	0.158661	0.295856	0.954726	-0.249674	0.20506	buffering
Gla	-0.312856	0.999932	0.475308	0.126948	-0.483109	0.954726	0.527281	0.199337	buffering
Glb1	0.0302373	0.999932	-0.334698	0.096227	0.47347	0.954726	-0.339973	0.160255	buffering
Gle1	0.0574998	0.999932	-0.51267	0.100581	-0.281696	0.954726	-0.448459	0.164052	buffering
Glrx	0.051248	0.999932	1.33873	0.00308393	-3.35921	0.954726	1.31405	0.0941759	buffering
Glrx5	0.133425	0.999932	-0.361019	0.122151	-0.18715	0.954726	-0.345437	0.167928	buffering
Gm10033	-0.0675032	0.999932	-0.347724	0.102472	0.309447	0.954726	-0.368167	0.163852	buffering
Gm10177	0.192371	0.999932	-0.2852	0.154772	-0.175969	0.954726	-0.211424	0.221857	buffering
Gm10263	-0.484447	0.999932	0.71056	0.0102408	-2.6837	0.954726	0.722979	0.107252	buffering
Gm10275	-0.023042	0.999932	0.417628	0.189023	0.278013	0.954726	0.431244	0.214949	buffering
Gm10309	0.813848	0.999932	0.396497	0.124488	-0.255898	0.954726	0.403714	0.171177	buffering
Gm10327	0.24158	0.999932	-0.342169	0.135719	0.374503	0.954726	-0.373881	0.192709	buffering
Gm10335	0.632442	0.999932	-0.389313	0.120361	-0.275188	0.954726	-0.410951	0.170229	buffering
Gm10478	0.22443	0.999932	-0.318713	0.127753	0.283487	0.954726	-0.35344	0.192709	buffering
Gm12017	-0.253629	0.999932	-0.365975	0.147384	-0.237906	0.954726	-0.309353	0.200755	buffering
Gm12185	-0.159121	0.999932	0.316227	0.126221	-0.18839	0.954726	0.353176	0.22187	buffering
Gm12240	0.581558	0.999932	0.359638	0.0875583	0.514929	0.954726	0.347082	0.155862	buffering
Gm12286	-0.170547	0.999932	-0.296701	0.157566	-0.3219	0.954726	-0.271261	0.212126	buffering
Gm13394	-0.608649	0.999932	-0.327822	0.147319	-0.193441	0.954726	-0.352509	0.183804	buffering
Gm13456	0.0281441	0.999932	-1.16683	0.101727	1.59761	0.954726	-1.26209	0.173586	buffering
Gm13688	0.629237	0.999932	-0.297427	0.107249	-0.201831	0.954726	-0.314805	0.163852	buffering
Gm14325	0.089195	0.999932	-0.290867	0.216029	0.364286	0.954726	-0.285513	0.241836	buffering
Gm14391	-0.223376	0.999932	0.264544	0.120458	0.482082	0.954726	0.253445	0.179456	buffering
Gm14399	-0.121936	0.999932	-0.4396	0.117045	-0.280424	0.954726	-0.432663	0.169921	buffering
Gm14418	0.426408	0.999932	-0.221186	0.167721	0.238142	0.954726	-0.243851	0.207724	buffering
Gm14434	0.232569	0.999932	-0.359511	0.158661	0.275145	0.954726	-0.404096	0.209095	buffering
Gm14584	0.0153967	0.999932	-0.238738	0.15564	0.277815	0.954726	-0.254123	0.202737	buffering
Gm14735	0.223909	0.999932	-0.318994	0.150801	-0.32345	0.954726	-0.305267	0.199337	buffering
Gm15459	1.27345	0.999932	-0.500489	0.257765	-0.200175	0.954726	-0.453367	0.238904	buffering
Gm15500	-0.0305779	0.999932	-0.633975	0.0807293	-0.250171	0.954726	-0.62539	0.14771	buffering
Gm15501	0.626331	0.999932	-0.413891	0.0650632	-0.598161	0.954726	-0.432122	0.144898	buffering
Gm15604	0.0256102	0.999932	-1.28168	0.0606409	0.541005	0.954726	-1.37853	0.152879	buffering
Gm15931	-0.0402687	0.999932	-0.437854	0.207218	-0.212894	0.954764	-0.413774	0.221293	buffering
Gm15950	-0.570079	0.999932	-0.283417	0.101108	0.254725	0.954764	-0.278058	0.16587	buffering
Gm16103	-0.208316	0.999932	0.648766	0.0650632	0.947049	0.954764	0.687034	0.14545	buffering
Gm16199	0.105775	0.999932	-0.505673	0.151297	-0.530223	0.954764	-0.333953	0.240969	buffering
Gm1673	0.196984	0.999932	-0.408041	0.123501	0.202681	0.954764	-0.306404	0.195021	buffering
Gm18194	-0.188899	0.999932	-0.271866	0.108346	0.252072	0.954764	-0.293244	0.169921	buffering
Gm18787	0.0133012	0.999932	-0.354585	0.141491	0.388139	0.954764	-0.349381	0.192709	buffering
Gm19142	0.0660955	0.999932	-0.76171	0.0602481	-0.553186	0.954764	-0.809388	0.144898	buffering
Gm2000	-0.109186	0.999932	0.217459	0.206934	-0.202696	0.954764	0.237985	0.232993	buffering
Gm20521	0.531694	0.999932	-0.529943	0.0977509	-0.262557	0.954764	-0.456146	0.166091	buffering
Gm20878	-0.761557	0.999932	-0.224032	0.193853	0.229927	0.95565	-0.251786	0.235817	buffering
Gm21188	-0.473318	0.999932	-0.634651	0.0395272	-0.689878	0.955667	-0.645079	0.132986	buffering
Gm21811	0.0826961	0.999932	0.583807	0.0754443	0.387453	0.955667	0.464586	0.160255	buffering
Gm21981	0.0968728	0.999932	-0.6123	0.0826509	0.306632	0.955667	-0.509377	0.158796	buffering
Gm26620	0.427132	0.999932	0.760742	0.0636259	0.495802	0.955816	0.814079	0.153571	buffering
Gm28557	0.271645	0.999932	-0.476245	0.121009	-0.210957	0.956238	-0.392533	0.178789	buffering
Gm29094	-0.314707	0.999932	-0.263095	0.0861913	0.85001	0.956238	-0.272358	0.15468	buffering
Gm29668	0.506263	0.999932	-0.784232	0.22688	0.518032	0.956238	-0.859065	0.249987	buffering
Gm2a	-0.127695	0.999932	-0.243193	0.170894	0.29989	0.956238	-0.269647	0.23287	buffering
Gm3512	-0.651828	0.999932	0.904007	0.137712	0.640066	0.956507	0.987895	0.199625	buffering
Gm3636	-0.0397569	0.999932	-0.354001	0.123501	0.272513	0.956507	-0.368687	0.236983	buffering
Gm3650	-0.366181	0.999932	-0.27403	0.140589	0.410027	0.956507	-0.294007	0.198069	buffering
Gm38158	0.0987375	0.999932	-0.344791	0.159821	-0.270369	0.956507	-0.313097	0.210331	buffering
Gm38356	0.161115	0.999932	-0.280877	0.116444	0.169909	0.956507	-0.294008	0.167928	buffering
Gm42742	-0.0347154	0.999932	-0.295041	0.202769	0.225486	0.956899	-0.318357	0.227748	buffering
Gm42857	0.045433	0.999932	-0.338147	0.178422	-0.168077	0.956899	-0.262484	0.220211	buffering
Gm44126	-0.102221	0.999932	0.795731	0.0272672	0.918562	0.957085	0.836858	0.132858	buffering
Gm4468	0.158255	0.999932	-0.241064	0.17443	0.205941	0.957228	-0.27446	0.231597	buffering
Gm4631	0.0392555	0.999932	-0.41593	0.120458	0.182283	0.957656	-0.413739	0.168076	buffering
Gm4654	0.519538	0.999932	-0.434279	0.0831724	-0.487445	0.957963	-0.426071	0.154275	buffering
Gm4707	0.929589	0.999932	-0.343749	0.0676887	-0.537717	0.958577	-0.31582	0.154275	buffering
Gm47356	-0.0938333	0.999932	-0.434355	0.101727	-0.21969	0.959179	-0.429681	0.161066	buffering
Gm47611	0.0892616	0.999932	-0.527553	0.120458	-0.413348	0.959179	-0.573613	0.185047	buffering
Gm47626	0.037455	0.999932	-0.238682	0.133678	-0.193669	0.959179	-0.207576	0.206556	buffering
Gm47692	0.606137	0.999932	-0.749264	0.0707339	-0.40118	0.959179	-0.664588	0.152007	buffering
Gm48111	-0.455377	0.999932	-0.661102	0.174909	0.66031	0.959521	-0.695371	0.214913	buffering
Gm48119	-0.220856	0.999932	-0.350723	0.181398	-0.161226	0.959521	-0.220238	0.246933	buffering
Gm48498	0.28308	0.999932	0.311943	0.110288	-0.300825	0.959521	0.308717	0.169921	buffering
Gm48592	-0.618014	0.999932	-0.561687	0.125842	-0.209468	0.959889	-0.336227	0.218073	buffering
Gm4864	0.0467329	0.999932	-0.670887	0.0436487	-1.22501	0.960071	-0.679144	0.134059	buffering
Gm48786	-0.48831	0.999932	-0.207959	0.195059	0.207563	0.960168	-0.235096	0.23959	buffering
Gm49017	0.30833	0.999932	-0.244045	0.179218	0.278846	0.960168	-0.267913	0.227764	buffering
Gm49331	0.138781	0.999932	-0.634545	0.0807293	-0.242205	0.960569	-0.573368	0.154275	buffering
Gm49336	0.0866847	0.999932	-0.6925	0.134768	-0.214946	0.960674	-0.680753	0.177221	buffering
Gm49339	-0.243734	0.999932	-0.797204	0.14346	-0.75461	0.960674	-0.84797	0.195628	buffering
Gm49342	-0.356772	0.999932	-0.53074	0.193517	-0.195945	0.960674	-0.436228	0.221252	buffering
Gm49377	-0.0680676	0.999932	0.278397	0.085709	-0.611201	0.961263	0.294728	0.157319	buffering
Gm49383	-0.355211	0.999932	-0.872548	0.153137	0.635635	0.961263	-0.930315	0.201444	buffering
Gm49391	-0.342192	0.999932	-0.250674	0.111753	-0.393611	0.961263	-0.239435	0.175615	buffering
Gm5152	0.207041	0.999932	-0.375467	0.123501	-0.765429	0.961263	-0.374942	0.177221	buffering
Gm5380	-0.200765	0.999932	-0.620502	0.0977752	-0.282682	0.961263	-0.634719	0.158825	buffering
Gm5431	6.89868e-05	0.999932	-0.555988	0.155608	0.296978	0.961263	-0.531677	0.199337	buffering
Gm5526	0.626822	0.999932	-0.553317	0.158135	0.482412	0.961263	-0.555086	0.202887	buffering
Gm5564	0.958424	0.999932	-1.65458	0.0217142	2.62817	0.961271	-1.62097	0.12854	buffering
Gm5619	-0.280771	0.999932	-0.193313	0.146169	-0.228235	0.961271	-0.170671	0.229176	buffering
Gm5845	0.564734	0.999932	-0.284714	0.191974	0.235335	0.961529	-0.320216	0.241935	buffering
Gm6192	-0.52125	0.999932	0.877661	0.0575588	-1.37706	0.961529	0.905346	0.143581	buffering
Gm6377	-0.364849	0.999932	-0.277783	0.131895	0.26597	0.961529	-0.302269	0.208495	buffering
Gm6650	-0.0869045	0.999932	-1.60726	0.091699	-1.62605	0.961529	-1.68532	0.179149	buffering
Gm6900	-0.482379	0.999932	0.292605	0.0967154	0.367671	0.961529	0.296351	0.163608	buffering
Gm6981	0.227414	0.999932	-0.312318	0.142631	-0.206058	0.961529	-0.308438	0.19164	buffering
Gm7332	-0.134971	0.999932	-0.373289	0.0974938	0.347085	0.961529	-0.364295	0.163852	buffering
Gm7488	0.108379	0.999932	-0.282006	0.127291	-0.425464	0.961529	-0.268029	0.188101	buffering
Gm7666	0.740152	0.999932	0.346359	0.156696	-0.196105	0.961529	0.360649	0.197769	buffering
Gm8172	-0.497931	0.999932	-0.370702	0.128425	0.270199	0.961529	-0.39416	0.180179	buffering
Gm8186	0.266445	0.999932	0.2188	0.104123	-1.20185	0.961529	0.227035	0.169908	buffering
Gm8648	-0.118194	0.999932	-0.386386	0.0650632	-0.585082	0.961529	-0.367813	0.14771	buffering
Gm8784	0.432761	0.999932	-0.35253	0.0960734	0.238237	0.961529	-0.326502	0.164052	buffering
Gm8818	-0.170754	0.999932	-0.258145	0.112615	0.47431	0.961529	-0.263963	0.170296	buffering
Gm9212	0.373583	0.999932	0.443599	0.130617	-0.742754	0.961529	0.421889	0.185273	buffering
Gm9436	-0.548877	0.999932	-0.468435	0.123104	0.223376	0.961529	-0.35618	0.195628	buffering
Gm9843	-0.464019	0.999932	-0.774861	0.109698	-0.245332	0.961529	-0.701951	0.167928	buffering
Gml	0.257541	0.999932	-0.372077	0.130778	-0.204696	0.961529	-0.404343	0.180179	buffering
Gna11	0.0576134	0.999932	-0.46802	0.13114	-0.201942	0.961529	-0.328282	0.209459	buffering
Gng5	-0.0603486	0.999932	-0.416264	0.118041	-0.221357	0.961529	-0.458219	0.187557	buffering
Gnl1	-0.0905391	0.999932	-0.799446	0.154242	-0.291074	0.961529	-0.792489	0.197436	buffering
Gnl2	-0.127075	0.999932	-0.278233	0.167721	-0.171371	0.961529	-0.23015	0.222601	buffering
Gns	-0.0892781	0.999932	-0.422403	0.21413	-0.24444	0.962645	-0.39906	0.238792	buffering
Golga1	0.382807	0.999932	-0.448149	0.085709	-0.724616	0.962645	-0.340168	0.173652	buffering
Golga4	0.0337358	0.999932	0.339579	0.215622	-0.342156	0.962645	0.337899	0.246933	buffering
Golph3l	0.0146299	0.999932	-0.210736	0.121046	-0.144785	0.962645	-0.158582	0.229473	buffering
Gorab	0.0284965	0.999932	-0.339272	0.126948	-0.212334	0.962645	-0.327717	0.179357	buffering
Gosr1	-0.0726005	0.999932	0.462382	0.0559879	-0.471166	0.962645	0.489142	0.144898	buffering
Gpbp1l1	-0.0804547	0.999932	0.507043	0.143375	-0.195872	0.962975	0.568612	0.199337	buffering
Gpd2	-0.00314555	0.999932	0.576093	0.132887	-0.263569	0.963768	0.381461	0.222382	buffering
Gpn1	0.0555364	0.999932	-0.36437	0.128036	-0.154207	0.963768	-0.245447	0.210059	buffering
Gpn3	0.040219	0.999932	-0.195951	0.157014	-0.186847	0.964308	-0.169142	0.241226	buffering
Gpr137	-0.0127094	0.999932	-0.554446	0.15533	-0.269527	0.964308	-0.581696	0.209459	buffering
Gpr155	-0.1856	0.999932	-0.316535	0.137453	0.190759	0.964308	-0.298797	0.196215	buffering
Gprasp1	0.050276	0.999932	-0.741924	0.0744667	-0.533	0.964308	-0.742362	0.14771	buffering
Gramd1a	-0.0783708	0.999932	-0.305903	0.134207	0.317436	0.964308	-0.327545	0.200371	buffering
Grb2	-0.101082	0.999932	-0.902669	0.112812	-0.189981	0.964308	-0.764871	0.173652	buffering
Greb1l	0.614805	0.999932	-0.346324	0.182661	-0.157445	0.964308	-0.344181	0.207998	buffering
Grem1	-0.249666	0.999932	-0.195078	0.121907	-0.631076	0.964308	-0.189943	0.188593	buffering
Grem2	-0.0391496	0.999932	-1.79011	0.0137185	-0.979427	0.964308	-1.66437	0.131512	buffering
Grk4	-0.239509	0.999932	-0.614887	0.20072	0.258279	0.964308	-0.490505	0.247446	buffering
Grtp1	-0.0318237	0.999932	-0.538305	0.1352	-0.204289	0.964308	-0.497411	0.192709	buffering
Gsdmd	-0.345683	0.999932	0.270307	0.112615	0.234688	0.964308	0.270504	0.171177	buffering
Gsg1	0.0277577	0.999932	-0.281411	0.121046	-0.275914	0.964308	-0.222251	0.211176	buffering
Gsk3b	0.102177	0.999932	-0.239857	0.141856	-0.170486	0.964308	-0.210531	0.211252	buffering
Gstt2	0.091295	0.999932	-0.38383	0.178422	-0.135597	0.964308	-0.391878	0.201444	buffering
Gstt3	0.108054	0.999932	-0.5415	0.100207	-0.30133	0.964308	-0.529633	0.163852	buffering
Gtf2a1	0.0842474	0.999932	0.494118	0.0443929	1.23585	0.964308	0.504126	0.134059	buffering
Gtf2h3	0.109857	0.999932	0.361443	0.104263	0.153968	0.964308	0.391578	0.166458	buffering
Gtf3c2	-0.0952582	0.999932	-1.41889	0.0960944	-0.804686	0.964308	-1.44468	0.157637	buffering
Gtf3c5	-0.0674023	0.999932	0.704354	0.118041	0.773941	0.964308	0.641137	0.177402	buffering
Gtse1	0.205039	0.999932	-0.399456	0.0959343	-0.303724	0.964308	-0.405995	0.160255	buffering
Gusb	-0.147848	0.999932	-0.589617	0.10238	-0.22723	0.964308	-0.507057	0.169921	buffering
Gvin.ps7	0.328579	0.999932	-0.401943	0.158044	-0.162953	0.964308	-0.36766	0.201444	buffering
H13	0.0378518	0.999932	-0.191681	0.126772	0.246446	0.964308	-0.202161	0.185779	buffering
H1f0	0.105437	0.999932	-0.438061	0.102257	-0.209399	0.964308	-0.460444	0.199625	buffering
H2.DMb1	0.0943083	0.999932	-0.339198	0.102651	0.313683	0.964308	-0.324721	0.167928	buffering
H2ac19	0.102876	0.999932	0.381353	0.0975244	0.153214	0.964308	0.430033	0.169921	buffering
H2ac25	-0.00924116	0.999932	-0.508797	0.0676887	-0.34349	0.964308	-0.486597	0.145809	buffering
H2bc27	0.126753	0.999932	0.286186	0.0893431	0.396435	0.964308	0.258708	0.167928	buffering
H3c3	0.153925	0.999932	-0.226688	0.183547	-0.19696	0.964308	-0.196897	0.249502	buffering
H3c4	0.29398	0.999932	-0.321828	0.112482	-0.258959	0.964308	-0.3252	0.169921	buffering
H4c1	0.733529	0.999932	0.246167	0.123386	-0.352198	0.964308	0.25724	0.17965	buffering
H4c9	0.305082	0.999932	-0.307364	0.109619	0.158896	0.964308	-0.326412	0.167928	buffering
Habp4	0.0155709	0.989263	0.812236	0.00738432	-1.34862	0.964308	0.776599	0.115396	buffering
Hace1	0.24981	0.999932	-0.624419	0.0947319	-0.259458	0.964308	-0.671597	0.167928	buffering
Hao1	-0.0341576	0.999932	-0.243138	0.127771	0.244115	0.964308	-0.251589	0.185047	buffering
Hapstr1	0.00828927	0.999932	-0.749076	0.137382	0.308333	0.964308	-0.800683	0.198022	buffering
Hars	0.00846571	0.999932	-0.29182	0.280817	-0.134703	0.964308	-0.305937	0.249872	buffering
Hat1	0.0799547	0.999932	-0.372958	0.126948	-0.252871	0.964308	-0.321983	0.194471	buffering
Haus5	0.318829	0.999932	-0.557319	0.085709	-0.303328	0.964308	-0.596875	0.161565	buffering
Havcr2	-0.159671	0.999932	-0.475171	0.126164	0.217169	0.964308	-0.486339	0.175615	buffering
Hbp1	-0.0454503	0.999932	-0.690908	0.0532352	0.619944	0.964308	-0.717751	0.143581	buffering
Hcn3	0.118707	0.999932	0.369153	0.121941	-0.235671	0.964308	0.393584	0.178789	buffering
Hcn4	-0.017387	0.999932	-0.558969	0.0842758	0.6991	0.964308	-0.565403	0.154275	buffering
Hdac2	-0.0111909	0.999932	1.09264	0.131419	0.652906	0.964308	1.16377	0.195021	buffering
Hdac3	-0.026495	0.999932	0.867842	0.178369	0.963183	0.964308	0.903673	0.224604	buffering
Hdac4	-0.00526361	0.999932	-0.737319	0.0144084	-1.24812	0.964308	-0.716938	0.119901	buffering
Hdac5	-0.107929	0.999932	-0.629115	0.063362	-0.828879	0.964308	-0.594316	0.144898	buffering
Hdac7	0.117612	0.999932	-0.857292	0.0904841	1.07343	0.964308	-0.840028	0.155862	buffering
Hdgfl3	-0.0213785	0.999932	-0.585322	0.118041	0.346029	0.964308	-0.598117	0.173652	buffering
Hdhd2	0.0640053	0.999932	-0.898252	0.168137	-0.241076	0.964308	-0.973952	0.223534	buffering
Heatr1	-0.0611199	0.999932	0.915056	0.112833	0.478826	0.964308	0.940719	0.213919	buffering
Heatr3	0.087871	0.999932	-0.346316	0.123501	0.297848	0.964308	-0.340566	0.177726	buffering
Hexim1	-0.0235554	0.999932	-0.33192	0.102257	-0.647485	0.964308	-0.336273	0.16587	buffering
Hhat	-0.0678593	0.999932	0.312883	0.0851912	0.297736	0.964308	0.269964	0.167928	buffering
Hic1	0.202117	0.999932	0.611901	0.0233254	-0.262535	0.964308	0.48629	0.14545	buffering
Hic2	-0.0505334	0.999932	-0.465449	0.109648	-0.340527	0.964308	-0.482605	0.169921	buffering
Higd1a	0.00742738	0.999932	-0.354054	0.130783	0.166413	0.964308	-0.364007	0.177221	buffering
Hint3	-0.0646793	0.999932	-0.297251	0.150928	-0.163571	0.964308	-0.314736	0.196515	buffering
Hip1	-0.196235	0.890124	-0.948157	0.0162328	-1.18202	0.964308	-0.993839	0.132986	buffering
Hira	0.0343133	0.999932	-0.36604	0.156791	-0.154734	0.964308	-0.250139	0.229683	buffering
Hk3	-0.109608	0.999932	-0.334976	0.0994415	0.250524	0.964308	-0.34244	0.164052	buffering
Hlcs	-0.0184388	0.999932	-0.498032	0.104355	-0.192172	0.964308	-0.495338	0.166091	buffering
Hmga2	-0.0620771	0.999932	-0.612966	0.165392	-0.197708	0.964308	-0.612622	0.207324	buffering
Hmgcll1	0.294308	0.999932	0.664868	0.096227	-0.468644	0.964308	0.51558	0.173652	buffering
Hmgcs1	0.261909	0.999932	-0.322788	0.155547	0.160359	0.964308	-0.35202	0.201444	buffering
Hmgn2	0.175588	0.999932	0.418359	0.174283	-0.224462	0.964308	0.434367	0.211406	buffering
Hmgxb4	0.0428564	0.999932	0.371458	0.124485	0.150848	0.964308	0.320318	0.179456	buffering
Hnrnph1	0.0105487	0.999932	-0.591274	0.102781	-0.254102	0.964308	-0.559322	0.244236	buffering
Hnrnph2	-0.0306492	0.999932	-0.241716	0.118888	0.237132	0.964308	-0.255116	0.180426	buffering
Hnrnpl	0.00419983	0.999932	-0.676265	0.109247	0.364917	0.964308	-0.718112	0.179456	buffering
Hnrnpll	0.0587257	0.999932	-0.592107	0.0974938	-0.231981	0.964308	-0.576922	0.161066	buffering
Hnrnpul2	0.0205861	0.999932	0.308615	0.12685	0.251054	0.964308	0.23654	0.222601	buffering
Hoxa2	-0.062966	0.999932	-0.269873	0.255076	-0.132384	0.964308	-0.246373	0.2245	buffering
Hoxa4	0.321683	0.999932	-0.533223	0.165379	-0.270435	0.964308	-0.504819	0.214949	buffering
Hpf1	0.0338168	0.999932	-0.374897	0.165019	0.421949	0.964308	-0.407169	0.228286	buffering
Hps4	0.117355	0.999932	-0.351284	0.179589	-0.138835	0.964308	-0.3339	0.202887	buffering
Hrct1	0.58546	0.999932	-0.705005	0.0650632	0.441695	0.964308	-0.550572	0.160125	buffering
Hrh2	-0.637422	0.999932	-0.368703	0.170894	0.181956	0.964308	-0.405586	0.224604	buffering
Hrob	0.0523566	0.999932	1.01638	0.0676887	-0.626852	0.964308	1.06263	0.159818	buffering
Hsd17b12	0.174406	0.999932	0.357768	0.0875583	-0.551446	0.964308	0.370735	0.154745	buffering
Hsf4	0.593783	0.999932	0.388996	0.232418	0.171275	0.964308	0.370374	0.23959	buffering
Hspa9.ps1	0.318033	0.999932	-0.241628	0.183421	-0.189377	0.964308	-0.232318	0.236983	buffering
Hspb1	0.0024163	0.999932	-0.265422	0.112639	0.240812	0.964308	-0.271306	0.170964	buffering
Hspb8	0.0908279	0.999932	-0.602302	0.0916197	-0.273656	0.964308	-0.583998	0.15697	buffering
Htatip2	0.0371716	0.999932	-1.01635	0.167514	-0.736593	0.964308	-1.09406	0.217979	buffering
Htra2	-0.0444621	0.999932	-0.438734	0.121009	-0.188897	0.964308	-0.441942	0.169921	buffering
Hunk	0.748994	0.999932	-0.885372	0.084493	0.374118	0.964308	-0.820061	0.154275	buffering
Ica1l	-0.258174	0.999932	-0.405236	0.129589	-0.171821	0.964308	-0.445477	0.217144	buffering
Ice2	-0.159617	0.999932	-0.537994	0.171576	-0.280523	0.964308	-0.56814	0.221107	buffering
Idh1	0.120837	0.999932	-0.32764	0.0923681	-0.162763	0.964308	-0.355966	0.158796	buffering
Ier2	0.197209	0.999932	-0.324133	0.195259	-0.122587	0.964308	-0.229567	0.234127	buffering
Ier3	-0.0877337	0.999932	-0.659516	0.121046	-0.313995	0.964308	-0.704201	0.183216	buffering
Ier5	-0.0957647	0.999932	0.389308	0.0977509	0.216835	0.964308	0.385226	0.163852	buffering
Iffo2	-0.0703849	0.999932	-0.500932	0.0994359	0.345498	0.964308	-0.482415	0.163852	buffering
Ifi205	-0.499487	0.999932	-1.39695	0.0859433	-1.41017	0.964308	-1.46848	0.15468	buffering
Ifit3b	0.0686992	0.999932	-0.54504	0.118041	-0.138725	0.964308	-0.471551	0.169921	buffering
Ifitm6	-0.599843	0.999932	-0.318181	0.112833	0.362673	0.964308	-0.340146	0.185273	buffering
Ifnz	-0.379008	0.999932	-1.28349	0.177041	-0.649638	0.964308	-1.26442	0.223292	buffering
Ift172	-0.318732	0.999932	-0.277735	0.123453	0.422853	0.964308	-0.292312	0.180426	buffering
Ift57	0.202404	0.999932	-0.544364	0.127892	-0.234839	0.964308	-0.585876	0.181793	buffering
Ift74	0.104545	0.999932	0.754982	0.0480302	-1.69961	0.964308	0.782409	0.140941	buffering
Ift80	0.139936	0.999932	-0.354976	0.115646	-0.272051	0.964308	-0.323943	0.17684	buffering
Igf2bp2	0.0555503	0.999932	-0.3595	0.160468	0.283426	0.964308	-0.388127	0.212995	buffering
Igfbp2	0.118754	0.999932	-0.333737	0.109247	-0.184535	0.964308	-0.241304	0.202887	buffering
Igfbp4	-0.109586	0.999932	0.867453	0.0575588	-0.943705	0.964308	0.890957	0.143581	buffering
Igfbp6	-0.0788847	0.999932	0.693531	0.12529	-0.864629	0.964308	0.742306	0.185273	buffering
Igfbp7	0.108785	0.999932	-0.39404	0.0944276	-0.308506	0.964308	-0.337901	0.169921	buffering
Ighm	-0.326942	0.999932	-0.296303	0.121046	0.315797	0.964308	-0.310558	0.177221	buffering
Igsf6	-0.258948	0.999932	-0.345121	0.137979	-0.159203	0.964308	-0.223538	0.234127	buffering
Igtp	0.0577075	0.999932	0.760222	0.0571346	-0.644225	0.964308	0.750975	0.143581	buffering
Il18bp	-0.272814	0.999932	-0.312052	0.145741	0.279236	0.964308	-0.328617	0.200958	buffering
Il1rl1	-0.272788	0.999932	-0.282103	0.126164	0.180432	0.964308	-0.309447	0.185273	buffering
Il1rn	-0.375767	0.999932	-0.293147	0.194913	-0.191845	0.964308	-0.299361	0.228101	buffering
Il4ra	-0.0275805	0.999932	-0.475523	0.10806	-0.148052	0.964308	-0.507922	0.208304	buffering
Il7r	-0.0580886	0.371982	0.976613	0.0386242	0.458214	0.964308	0.864987	0.211646	buffering
Inafm1	-0.0681173	0.999932	1.47833	0.1031	0.614066	0.964308	1.39976	0.16587	buffering
Inf2	0.0613507	0.999932	0.608444	0.0170968	-0.955989	0.964308	0.612759	0.119901	buffering
Ing1	-0.0971445	0.999932	-0.337116	0.0910309	0.337223	0.964308	-0.331527	0.158824	buffering
Ing5	-0.147312	0.999932	0.861266	0.20072	-0.426012	0.964308	0.930123	0.24895	buffering
Inka1	0.216908	0.999932	-0.31432	0.121884	0.13294	0.964308	-0.357234	0.195628	buffering
Inpp5b	0.0629095	0.999932	-0.407207	0.115539	-0.186048	0.964308	-0.395519	0.169921	buffering
Ints10	0.11431	0.999932	-0.319333	0.110199	-0.197976	0.964308	-0.218463	0.219713	buffering
Ints12	-0.0916149	0.999932	-0.251234	0.129784	0.133888	0.964308	-0.263445	0.179357	buffering
Ints6	0.00460492	0.999932	-0.547593	0.0251746	-1.24758	0.964308	-0.551986	0.132858	buffering
Intu	-0.352295	0.999932	-0.340172	0.100207	0.263367	0.964308	-0.357714	0.164052	buffering
Ipp	0.109644	0.999932	0.954806	0.139134	-1.04646	0.964308	0.849439	0.198186	buffering
Ippk	0.0602503	0.999932	0.480524	0.123453	0.286955	0.964308	0.295672	0.243142	buffering
Iqcb1	0.168865	0.999932	0.452119	0.0973934	0.462096	0.964308	0.42427	0.164788	buffering
Iqsec2	0.161886	0.999932	-0.470568	0.09747	-0.347103	0.964308	-0.494857	0.163852	buffering
Irf7	0.225721	0.999932	1.24022	0.180518	0.811023	0.964308	1.09276	0.232022	buffering
Irf8	-0.0760363	0.999932	-0.23663	0.189269	0.304895	0.964308	-0.250565	0.235225	buffering
Irx1	0.389428	0.999932	-0.286578	0.146766	0.330855	0.964308	-0.304226	0.209517	buffering
Isg15	0.313426	0.999932	0.407275	0.20172	-0.803662	0.964308	0.423553	0.242376	buffering
Isg20l2	0.0165064	0.999932	0.411947	0.140363	0.228662	0.964308	0.443464	0.213096	buffering
Ism1	-0.0319338	0.999932	-0.317687	0.11577	-0.242612	0.964308	-0.322205	0.171997	buffering
Itfg2	0.126436	0.999932	0.907697	0.0102884	-1.19863	0.964308	0.923445	0.107252	buffering
Itga1	0.218603	0.999932	-0.414032	0.0961666	-0.281397	0.964308	-0.384113	0.164052	buffering
Itga7	0.374613	0.999932	-0.589952	0.162116	-0.427369	0.964308	-0.624595	0.21043	buffering
Itga8	0.104069	0.999932	-0.860696	0.124485	-0.225672	0.964308	-0.903207	0.177221	buffering
Itgb2	-0.10085	0.999932	-0.271443	0.116444	-0.242614	0.964526	-0.261936	0.178422	buffering
Itgb4	-0.309643	0.999932	-0.663501	0.102472	0.308142	0.96453	-0.701379	0.169921	buffering
Itgb5	-0.0123858	0.999932	-0.319248	0.081506	0.482306	0.964674	-0.316202	0.154275	buffering
Itih2	-0.466597	0.999932	-0.351716	0.111054	0.183178	0.964909	-0.349314	0.169921	buffering
Itpr1	-0.0293634	0.999932	-0.18298	0.156696	0.207711	0.965093	-0.194895	0.224264	buffering
Itpripl2	-0.0137298	0.999932	-0.262291	0.181197	0.241168	0.965347	-0.281698	0.239899	buffering
Itsn1	-0.0951901	0.999932	-0.222104	0.171665	0.185341	0.965347	-0.240673	0.235256	buffering
Iws1	-0.0269443	0.999932	-0.444482	0.12207	-0.143945	0.965366	-0.361376	0.185506	buffering
Jag1	0.0954843	0.999932	-0.448493	0.101727	0.254175	0.965403	-0.400757	0.169921	buffering
Jpt1	-0.0210463	0.999932	-0.248485	0.11107	0.187835	0.965403	-0.256728	0.200013	buffering
Kalrn	0.114055	0.999932	0.420976	0.127854	0.241693	0.965403	0.420996	0.183692	buffering
Kank1	-0.00252036	0.999932	0.347746	0.0967154	-0.165921	0.965403	0.330764	0.164052	buffering
Kat2b	0.0713369	0.999932	-0.294866	0.152737	0.251151	0.965855	-0.294862	0.210059	buffering
Kat6a	0.0349081	0.999932	-0.368334	0.109428	0.193525	0.965855	-0.362961	0.169921	buffering
Katna1	0.0916973	0.999932	0.637753	0.127016	-0.200215	0.965964	0.68006	0.208989	buffering
Kazn	0.0100041	0.999932	-0.64891	0.12571	-0.149222	0.965964	-0.542928	0.183692	buffering
Kbtbd11	0.937636	0.999932	-0.25107	0.123453	0.216045	0.965964	-0.265808	0.185779	buffering
Kbtbd4	0.206804	0.999932	0.20133	0.178369	-0.23416	0.965964	0.215321	0.246933	buffering
Kbtbd8	-0.726178	0.999932	0.464503	0.112722	-0.456267	0.965964	0.488657	0.17684	buffering
Kcne4	0.469871	0.999932	-0.31086	0.0949862	-0.219811	0.966014	-0.260552	0.17684	buffering
Kcnj16	-0.376694	0.999932	-0.182867	0.145712	0.31746	0.966014	-0.189682	0.209517	buffering
Kcnk1	-0.474195	0.999932	-0.621598	0.182524	-0.276091	0.966235	-0.509814	0.247347	buffering
Kctd18	0.00326056	0.999932	-1.35752	0.0872724	-0.542393	0.966235	-1.42283	0.164052	buffering
Kctd3	0.211072	0.999932	-0.433834	0.15564	0.150929	0.966235	-0.407938	0.20289	buffering
Kdm3a	-0.0425437	0.999932	-0.386394	0.12928	0.194067	0.966235	-0.410862	0.210425	buffering
Kdm6b	-0.210622	0.999932	-0.828915	0.0826509	0.902741	0.967186	-0.865196	0.15468	buffering
Kdm8	-0.393144	0.999932	-0.488546	0.115539	-0.213153	0.967361	-0.512172	0.198268	buffering
Kdsr	0.122452	0.999932	0.363758	0.101727	0.146983	0.967361	0.261046	0.198195	buffering
Khdc4	-0.00524358	0.999932	-0.378373	0.130783	0.539068	0.967361	-0.372108	0.19164	buffering
Khdrbs1	-0.00190062	0.999932	-0.886923	0.0103793	-3.50949	0.968658	-0.863795	0.115396	buffering
Kics2	0.0524391	0.780705	0.714468	0.041972	0.415709	0.969459	0.710674	0.163852	buffering
Kif14	0.252885	0.999932	-0.515891	0.115646	0.265061	0.969952	-0.417984	0.191492	buffering
Kif21a	-0.225799	0.999932	0.574307	0.0805925	0.493389	0.970276	0.578527	0.154241	buffering
Kif22	0.00644283	0.999932	-1.32661	0.125502	0.394832	0.970276	-1.07233	0.198268	buffering
Kif24	-0.103365	0.999932	-1.99679	0.060969	1.13461	0.970276	-1.65961	0.154275	buffering
Kif6	0.924236	0.999932	-0.240003	0.268684	-0.109284	0.970276	-0.197857	0.249502	buffering
Kif7	0.441481	0.999932	0.367731	0.176155	0.512066	0.970276	0.378573	0.230428	buffering
Kifc2	0.112899	0.999932	-0.414733	0.0851912	0.258728	0.970276	-0.392452	0.155862	buffering
Kiss1r	0.563481	0.999932	0.47434	0.151828	-0.620266	0.971647	0.48781	0.209517	buffering
Kitl	0.0778141	0.999932	-0.42488	0.147499	-0.12953	0.971956	-0.32045	0.213427	buffering
Klc2	0.049285	0.999932	-0.448994	0.0805925	-0.232132	0.972014	-0.4681	0.163852	buffering
Klf6	-0.00650115	0.999932	-0.511142	0.149766	-0.29453	0.972663	-0.542879	0.21224	buffering
Klhdc1	0.0835568	0.999932	-0.7292	0.096227	-0.442438	0.972966	-0.676615	0.164052	buffering
Klhl20	-0.0117191	0.999932	-0.341723	0.254709	-0.107448	0.973188	-0.24905	0.231223	buffering
Klhl25	-0.0916286	0.999932	-0.24909	0.16652	-0.219693	0.973188	-0.245375	0.225402	buffering
Klhl32	0.389288	0.999932	0.284983	0.0826509	-0.357883	0.973662	0.287291	0.154275	buffering
Klhl36	-0.135065	0.999932	1.32988	0.0977509	-1.10617	0.973662	1.29745	0.163852	buffering
Klhl7	0.0532178	0.999932	-0.27112	0.195115	-0.188918	0.973662	-0.27051	0.243658	buffering
Klrb1c	-0.360295	0.999932	0.659343	0.0443183	0.555013	0.973954	0.661971	0.134059	buffering
Kmt2c	-0.0376733	0.999932	-0.265991	0.094891	0.537317	0.973954	-0.269402	0.163852	buffering
Kmt2d	-0.014923	0.999932	0.44435	0.0669839	0.264857	0.973954	0.44834	0.14545	buffering
Krba1	-0.0171413	0.999932	0.685129	0.164894	-0.749193	0.973954	0.670051	0.220211	buffering
Krt7	-0.0117108	0.999932	-0.454514	0.155547	0.19839	0.973954	-0.373149	0.226871	buffering
Krt8	0.261077	0.999932	-0.484251	0.160724	-0.23749	0.973954	-0.455201	0.217144	buffering
L3hypdh	-0.0526787	0.999932	-0.410793	0.120458	0.238329	0.973954	-0.411945	0.177221	buffering
Lancl3	-0.0474973	0.999932	-0.777112	0.0650632	-0.435594	0.973954	-0.788328	0.144898	buffering
Large1	0.00526659	0.999932	-1.02216	0.0740599	0.54196	0.973954	-1.06008	0.15877	buffering
Las1l	0.0557843	0.999932	1.01132	0.193708	0.958402	0.974049	1.00109	0.243512	buffering
Lbr	-0.00507793	0.999932	-0.771304	0.0890193	1.59565	0.974414	-0.749734	0.15697	buffering
Lce1g	0.186841	0.999932	-0.698752	0.156145	-0.198169	0.974414	-0.655404	0.212443	buffering
Lce1l	-0.456805	0.999932	-0.274226	0.124485	0.168162	0.974414	-0.28376	0.181725	buffering
Lck	0.505867	0.999932	0.921744	0.0910644	-0.813833	0.974414	0.899863	0.158796	buffering
Lcmt2	0.151513	0.999932	-0.249183	0.191483	0.217817	0.974414	-0.263256	0.2487	buffering
Lcor	0.000275507	0.999932	-0.433445	0.0333386	1.69365	0.974414	-0.431118	0.132858	buffering
Lcp2	-0.0908189	0.999932	-0.249035	0.150928	0.188897	0.974414	-0.263773	0.213469	buffering
Ldlr	0.103567	0.999932	-0.582864	0.0807293	-0.360497	0.974414	-0.60053	0.165859	buffering
Lhfp	-0.109897	0.999932	-0.430847	0.112833	0.186845	0.974414	-0.382921	0.178789	buffering
Lhpp	-0.113601	0.999932	0.465102	0.117238	-0.541711	0.974414	0.486958	0.185506	buffering
Lhx9	-0.235074	0.999932	-0.444384	0.0967154	-0.156842	0.974414	-0.446253	0.202887	buffering
Lilra6	-0.291485	0.999932	-0.536464	0.134514	0.279871	0.974414	-0.496013	0.199337	buffering
Lilrb4a	0.0160027	0.999932	-0.286962	0.189271	-0.0992699	0.974414	-0.324184	0.182883	buffering
Lin7c	0.0201681	0.999932	-0.333287	0.117045	0.199278	0.974414	-0.33437	0.175648	buffering
Lingo1	0.1156	0.999932	-0.897556	0.146766	-0.187796	0.974414	-0.875301	0.198962	buffering
Liph	0.276553	0.999932	0.218265	0.116267	-0.170366	0.974414	0.228897	0.182634	buffering
Litaf	-0.0911817	0.999932	-0.528541	0.116444	-0.252326	0.974414	-0.473852	0.180179	buffering
Lix1l	0.0762649	0.999932	-0.335156	0.130778	-0.174802	0.974414	-0.305157	0.198069	buffering
Lmna	-0.105778	0.999932	-1.10276	0.0480017	-1.50939	0.974414	-1.09351	0.1409	buffering
Lmo7	-0.257897	0.999932	0.706513	0.0559879	0.350026	0.974414	0.641061	0.14545	buffering
Lnpk	0.201927	0.999932	0.334921	0.12928	0.159635	0.974414	0.32071	0.188101	buffering
Lnx2	0.0912389	0.999932	-0.828935	0.157566	0.436328	0.974414	-0.877519	0.230581	buffering
Loxl1	0.0802041	0.999932	0.219994	0.20133	-0.113867	0.974414	0.252132	0.230738	buffering
Lpgat1	0.101048	0.999932	-0.465048	0.134049	-0.157605	0.974414	-0.442293	0.191492	buffering
Lpin1	0.318475	0.999932	-0.222312	0.159614	0.269911	0.974414	-0.233686	0.224974	buffering
Lpin3	0.00651903	0.999932	0.281625	0.143311	0.152902	0.974414	0.284962	0.199799	buffering
Lpp	-0.0363482	0.999932	-0.75017	0.118884	-0.173099	0.974414	-0.66986	0.179456	buffering
Lrfn4	-0.0321985	0.999932	-0.382461	0.127291	0.201579	0.974414	-0.396133	0.185324	buffering
Lrig1	0.0401823	0.999932	-0.804614	0.133783	-0.777928	0.974414	-0.755123	0.198069	buffering
Lrp8	0.0678078	0.999932	0.884918	0.114136	0.631054	0.974414	0.905243	0.20082	buffering
Lrrc20	-0.0867622	0.999932	-0.455975	0.203261	-0.2627	0.974414	-0.460643	0.249502	buffering
Lrrc58	0.138647	0.999932	-0.28072	0.137504	-0.134473	0.974414	-0.26486	0.199625	buffering
Lrrc75a	0.1265	0.999932	0.309492	0.137032	0.11713	0.974414	0.274774	0.195021	buffering
Lrrc8d	-0.0481506	0.999932	0.240726	0.131058	-0.142183	0.974414	0.257174	0.195767	buffering
Lrrk1	0.0590781	0.999932	0.225368	0.157464	-0.194749	0.974414	0.235812	0.217175	buffering
Lrrn1	-0.20755	0.999932	0.550167	0.029076	0.936292	0.974414	0.550456	0.132858	buffering
Lrrn2	0.290393	0.999932	-0.943741	0.133279	-0.250168	0.974414	-0.967294	0.190838	buffering
Lrrn4	0.849489	0.999932	-1.22452	0.112286	0.312956	0.974414	-1.2828	0.175615	buffering
Lsm12	-0.0460832	0.999932	-0.618176	0.0925961	-1.06962	0.975602	-0.562301	0.165173	buffering
Lsm14b	-0.0437004	0.999932	-0.755126	0.130778	0.597456	0.975805	-0.625125	0.208304	buffering
Lsm4	-0.0364199	0.999932	-0.407423	0.0889423	0.230742	0.976051	-0.414931	0.156804	buffering
Lsm7	0.219433	0.999932	-0.346224	0.10238	-0.233532	0.976051	-0.354875	0.167928	buffering
Lsr	0.183131	0.999932	0.268253	0.159377	-0.321612	0.976052	0.280132	0.241935	buffering
Ltbp3	0.0629407	0.999932	-0.588611	0.156492	-0.158344	0.976198	-0.418496	0.243753	buffering
Ltbp4	0.183073	0.999932	-0.229361	0.09693	0.532622	0.976198	-0.232157	0.164213	buffering
Lxn	0.0462591	0.999932	-0.450125	0.190202	-0.168148	0.976198	-0.478223	0.24003	buffering
Ly6c1	-0.108424	0.999932	-0.8586	0.100207	-0.510458	0.976198	-0.891073	0.167928	buffering
Lyar	0.0167115	0.999932	-0.27069	0.165392	-0.156035	0.976198	-0.265731	0.222683	buffering
Lyl1	-0.297408	0.999932	-0.306042	0.130346	-0.130034	0.976198	-0.312862	0.184498	buffering
Lyn	-0.130303	0.999932	-0.446078	0.0840156	0.529902	0.976198	-0.445771	0.154275	buffering
Lyrm1	-0.146606	0.999932	-0.584253	0.178099	0.308601	0.976206	-0.537513	0.23823	buffering
Lyrm9	-0.0871755	0.999932	-0.401256	0.102257	-0.354486	0.97651	-0.407933	0.167928	buffering
Lyve1	-0.716824	0.999932	-0.370986	0.0826509	0.317349	0.976883	-0.382491	0.154275	buffering
M6pr	-0.0409477	0.999932	-0.353367	0.116391	-0.202544	0.976883	-0.353906	0.175615	buffering
Madd	0.0809185	0.999932	-0.394613	0.0984566	0.315959	0.976883	-0.41026	0.167928	buffering
Maf1	-0.0671493	0.999932	-0.522822	0.109997	-0.228804	0.976883	-0.493838	0.171177	buffering
Magi1	0.21069	0.999932	-0.585857	0.123501	-0.166923	0.977344	-0.506034	0.190334	buffering
Magoh	0.147376	0.999932	0.493817	0.174336	0.140553	0.977344	0.481839	0.219799	buffering
Man1a2	-0.0269893	0.999932	-0.460594	0.118884	0.205103	0.97781	-0.426021	0.180976	buffering
Man2b1	-0.0588344	0.999932	-0.481682	0.153119	0.161271	0.977835	-0.50537	0.210763	buffering
Map1a	-0.0713965	0.999932	-0.416031	0.139535	-0.150367	0.977835	-0.409529	0.198192	buffering
Map2k2	0.0496609	0.999932	-0.45074	0.168217	0.158138	0.977835	-0.380693	0.238904	buffering
Map3k15	0.365283	0.999932	0.308877	0.157181	0.10823	0.977835	0.339506	0.21043	buffering
Map3k2	0.0950664	0.989229	-0.830036	0.0666976	0.279365	0.977835	-0.579807	0.175648	buffering
Map3k4	-0.00789084	0.999932	-0.190371	0.155335	0.220147	0.977835	-0.198775	0.223534	buffering
Map9	-0.061431	0.999932	0.268988	0.150416	0.09889	0.977835	0.235606	0.203357	buffering
Mapk1	0.0889745	0.999932	-0.470098	0.125179	0.20504	0.977835	-0.462005	0.18339	buffering
Mapk14	-0.0874285	0.999932	-0.359697	0.0858754	0.214977	0.977835	-0.345724	0.158736	buffering
Mapkap1	-0.0387454	0.999932	-0.243946	0.104531	0.275759	0.977835	-0.248791	0.169921	buffering
Marchf2	-0.27428	0.999932	-0.379961	0.182112	-0.186738	0.977835	-0.371841	0.238385	buffering
Marcks	0.0967683	0.999932	-0.487866	0.121046	0.445387	0.977835	-0.505054	0.182549	buffering
Mark4	0.0577403	0.999932	-0.651431	0.149766	-0.365868	0.977835	-0.685418	0.217124	buffering
Marveld2	-1.10175	0.999932	-0.384518	0.0520828	0.747282	0.977835	-0.387528	0.142924	buffering
Mast3	-0.0325085	0.999932	-0.708771	0.113621	-0.324657	0.977835	-0.627839	0.180516	buffering
Mau2	-0.087223	0.999932	0.37883	0.118041	0.176598	0.977835	0.37896	0.17684	buffering
Max	-0.0672529	0.999932	-0.377134	0.155547	0.172883	0.977835	-0.39886	0.220844	buffering
Mbd2	-0.0224083	0.999932	-0.27606	0.0977922	0.3439	0.977835	-0.280845	0.166091	buffering
Mboat2	0.0511091	0.999932	0.618623	0.126948	-0.280262	0.977835	0.648645	0.197374	buffering
Mbtps1	0.000210313	0.999932	-0.281861	0.117346	0.139182	0.977835	-0.298608	0.180357	buffering
Mcee	-0.148667	0.999932	-0.352576	0.137453	-0.199412	0.977835	-0.298619	0.217403	buffering
Mcf2l	-0.124319	0.999932	-0.486492	0.123501	-0.304236	0.977835	-0.507554	0.198195	buffering
Mcm8	0.0913832	0.999932	1.15754	0.177488	-0.209909	0.977835	1.22979	0.247446	buffering
Mcm9	-0.079729	0.999932	0.318189	0.125502	-0.304593	0.977835	0.315512	0.186412	buffering
Mdh1	0.124647	0.999932	-0.392255	0.0973934	0.220588	0.977835	-0.381567	0.16587	buffering
Mdm2	-0.0433287	0.999932	-0.442209	0.10238	-0.213567	0.977835	-0.459064	0.169138	buffering
Mdp1	0.0438865	0.999932	-0.418492	0.091699	0.238998	0.977835	-0.390232	0.163852	buffering
Me1	0.0682394	0.999932	-0.278145	0.117346	0.153122	0.977835	-0.283006	0.17684	buffering
Me2	0.0238384	0.999932	0.393379	0.190545	-0.131138	0.977835	0.413458	0.236384	buffering
Mecom	0.734604	0.999932	0.273637	0.126164	0.131822	0.977835	0.232794	0.206556	buffering
Med13	0.109521	0.999932	-0.234497	0.126221	-0.18337	0.977835	-0.223694	0.197374	buffering
Med18	0.405569	0.999932	-0.280685	0.133783	-0.152837	0.977835	-0.204039	0.247683	buffering
Mertk	-0.215979	0.999932	-0.572656	0.09693	0.351196	0.977835	-0.58767	0.164052	buffering
Mest	0.154727	0.999932	-0.255289	0.188134	0.152789	0.977835	-0.269469	0.242648	buffering
Metap1	0.00334467	0.999932	0.45419	0.0398065	0.543344	0.977835	0.451848	0.134059	buffering
Metrn	-0.232237	0.999932	-0.31077	0.134851	0.143721	0.977835	-0.295623	0.198195	buffering
Mettl17	-0.0897787	0.999932	0.256618	0.168137	-0.214624	0.977835	0.264122	0.228984	buffering
Mettl7a1	-0.174048	0.999932	-0.254737	0.0858394	-0.26455	0.977835	-0.23302	0.167542	buffering
Mex3b	-0.308751	0.999932	-0.503174	0.0962277	-0.192298	0.977835	-0.502618	0.195021	buffering
Mex3c	-0.0340141	0.999932	-1.04543	0.117045	0.908976	0.977835	-0.95886	0.180518	buffering
Mex3d	-0.114867	0.999932	0.784168	0.0196491	0.765302	0.977835	0.805971	0.132858	buffering
Mfsd12	-0.156347	0.999932	-0.243714	0.16667	0.115081	0.977835	-0.269009	0.228499	buffering
Mfsd3	-0.163944	0.999932	-0.417651	0.0858754	0.397822	0.977835	-0.422533	0.171399	buffering
Mfsd4a	-0.340692	0.999932	-1.83592	0.0858036	0.627122	0.977835	-1.84014	0.154275	buffering
Mfsd4b1	0.127927	0.999932	-0.81997	0.0430194	-0.470971	0.977835	-0.832717	0.134059	buffering
Mfsd4b4	-0.0542735	0.999932	-0.651706	0.145831	-0.141211	0.977835	-0.497074	0.224604	buffering
Mfsd7a	-0.0810965	0.999932	-0.309462	0.154995	0.161757	0.977838	-0.314294	0.213882	buffering
Mgme1	-0.0984094	0.999932	0.415343	0.146766	0.109938	0.977838	0.406358	0.197149	buffering
Mgrn1	0.0954716	0.999932	0.27904	0.158367	0.0921764	0.977838	0.266212	0.188425	buffering
Micu2	-0.010894	0.999932	0.738275	0.09693	-0.232509	0.977838	0.638976	0.170229	buffering
Micu3	-0.0585975	0.999932	0.292291	0.179988	-0.232306	0.977838	0.307032	0.246933	buffering
Mitd1	0.0281793	0.999932	-0.494971	0.113211	0.239296	0.977838	-0.476153	0.175615	buffering
Mitf	-0.0120804	0.999932	-0.245254	0.197203	0.110524	0.977838	-0.263808	0.238792	buffering
Mkln1	0.10329	0.999932	-0.412749	0.108248	-0.296929	0.977838	-0.427474	0.172292	buffering
Mllt3	0.169922	0.999932	-0.282807	0.120467	0.120489	0.977838	-0.280889	0.236983	buffering
Mmgt1	0.112197	0.999932	-0.609427	0.0889625	-0.233078	0.977838	-0.564014	0.163577	buffering
Mmp11	0.292497	0.999932	-0.911855	0.105454	0.533842	0.977838	-0.92723	0.169921	buffering
Mmp15	0.562305	0.999932	0.473485	0.0918457	0.392068	0.977838	0.48682	0.162981	buffering
Mmp16	0.969946	0.999932	-0.54406	0.0858754	-0.153561	0.977838	-0.540539	0.154275	buffering
Mmp23	0.175842	0.999932	-0.262884	0.145831	-0.16104	0.977838	-0.248357	0.213846	buffering
Mmp7	-0.275301	0.999932	0.50378	0.0941842	0.315416	0.977838	0.46777	0.165536	buffering
Mob4	0.130051	0.999932	-0.478107	0.08659	-0.194783	0.979012	-0.491898	0.156804	buffering
Mocs3	0.0948433	0.999932	-0.289299	0.147319	-0.217956	0.979012	-0.273124	0.216119	buffering
Mon2	0.0388675	0.999932	-0.30267	0.127729	0.290467	0.979012	-0.310695	0.191795	buffering
Mpp7	0.207462	0.999932	-0.181182	0.158111	0.236069	0.979211	-0.183792	0.2487	buffering
Mpped2	-0.61095	0.999932	-0.326743	0.167712	0.138208	0.979211	-0.296598	0.234109	buffering
Mpzl2	-1.13361	0.999932	0.578036	0.147505	0.649466	0.979211	0.563037	0.210655	buffering
Mrgpre	-0.0858575	0.999932	0.456254	0.149274	0.169327	0.979231	0.466308	0.24783	buffering
Mrgprf	-0.117705	0.999932	-0.511673	0.105941	0.30549	0.979231	-0.453486	0.178519	buffering
Mri1	0.0471543	0.999932	-0.27085	0.101108	-0.280021	0.979231	-0.241574	0.179149	buffering
Mrm3	0.00340323	0.999932	0.352407	0.118884	0.158241	0.979231	0.359042	0.178519	buffering
Mrnip	-0.216051	0.999932	0.806353	0.0669839	-0.123959	0.979231	0.80417	0.175615	buffering
Mrpl11	0.0186669	0.999932	-0.569918	0.0858036	0.235207	0.979231	-0.527288	0.159818	buffering
Mrpl14	0.0548285	0.999932	-0.307024	0.171691	0.109436	0.979231	-0.313665	0.218715	buffering
Mrpl16	0.102307	0.999932	-0.412551	0.0748704	0.48244	0.979231	-0.424099	0.154275	buffering
Mrpl46	-0.0643105	0.999932	-0.424239	0.130778	0.226046	0.979688	-0.366166	0.209459	buffering
Mrps21	0.119948	0.999932	-0.455747	0.0973934	0.302437	0.980052	-0.461558	0.164281	buffering
Mrps23	0.0462219	0.999932	-0.288913	0.171665	0.154259	0.980052	-0.302282	0.234039	buffering
Mrps35	0.115018	0.999932	-0.507983	0.117346	-0.224295	0.980052	-0.524254	0.179244	buffering
Mrps36	0.114332	0.999932	-1.11765	0.180514	-0.433939	0.980052	-1.14402	0.241337	buffering
Mrps7	0.026817	0.999932	1.22087	0.0532352	0.883573	0.980052	1.24722	0.143581	buffering
Mrps9	0.0248941	0.999932	1.0293	0.0561794	0.548437	0.980052	0.985833	0.143581	buffering
Mrs2	0.0531687	0.999932	0.315387	0.146591	-0.140525	0.980052	0.332138	0.211646	buffering
Ms4a4d	0.0282788	0.999932	0.283489	0.112615	0.339541	0.980052	0.224944	0.213096	buffering
Msh4	0.117688	0.999932	-0.216255	0.154367	0.219765	0.980052	-0.222876	0.220353	buffering
Msi1	0.683103	0.999932	-0.470236	0.157914	-0.283623	0.980052	-0.481482	0.220719	buffering
Msmo1	0.149339	0.999932	0.974787	0.147745	0.377097	0.980071	0.868877	0.218239	buffering
Msra	0.0582787	0.999932	-0.542088	0.087238	-0.205243	0.980071	-0.543034	0.155862	buffering
mt.Co2	-0.822686	0.999932	-0.390265	0.071443	-0.39341	0.980119	-0.394089	0.149013	buffering
mt.Co3	-0.727202	0.999932	-0.24507	0.133071	-0.169908	0.980119	-0.191367	0.246294	buffering
mt.Nd1	-0.762437	0.999932	0.256156	0.127854	0.128755	0.980163	0.229242	0.205169	buffering
mt.Nd3	-0.825837	0.999932	-0.277078	0.0928898	0.152233	0.980214	-0.286986	0.164052	buffering
mt.Nd5	-0.247126	0.999932	0.510387	0.0559879	0.211889	0.980343	0.522376	0.153415	buffering
Mt2	-0.0615562	0.999932	0.516426	0.0776582	0.532773	0.980441	0.525123	0.154241	buffering
Mtfr2	-0.340411	0.999932	-0.438056	0.181166	-0.0956401	0.980551	-0.492636	0.224662	buffering
Mtmr11	-0.00693459	0.999932	0.351213	0.0805925	-0.134748	0.980911	0.310779	0.163852	buffering
Mtmr2	-0.0398083	0.999932	0.303131	0.154557	0.158759	0.980911	0.265049	0.234939	buffering
Mtmr7	0.649621	0.999932	0.542028	0.136867	0.20436	0.980911	0.560526	0.220719	buffering
Mtpap	0.0291935	0.999932	1.62091	0.00692851	1.83164	0.980911	1.61997	0.107252	buffering
Mtus2	-0.400283	0.999932	0.441727	0.0559879	0.21128	0.981508	0.439872	0.143581	buffering
Mvb12a	-0.053015	0.271804	1.27969	0.029076	0.453179	0.981615	1.04195	0.209817	buffering
Mvp	0.0680585	0.999932	-0.477769	0.10238	0.209417	0.981615	-0.430431	0.173652	buffering
Mxd4	-0.068659	0.999932	-0.580858	0.102682	0.193235	0.981615	-0.511457	0.17684	buffering
Myadm	0.0186883	0.999932	-0.364747	0.149052	-0.168908	0.981615	-0.375576	0.211238	buffering
Mycbp	0.13214	0.999932	1.12098	0.0806973	-1.14629	0.981615	1.06587	0.154275	buffering
Myd88	-0.146386	0.999932	-0.358756	0.0884222	0.217509	0.981615	-0.353259	0.159365	buffering
Myg1	-0.0123789	0.999932	-0.275252	0.127854	-0.214436	0.981615	-0.275701	0.192709	buffering
Myo16	0.308276	0.999932	-0.572377	0.0929877	0.211322	0.981615	-0.579533	0.17684	buffering
Myo1c	0.106521	0.999932	-0.36312	0.0740599	0.279795	0.981865	-0.369488	0.152007	buffering
Myo1h	-0.114467	0.999932	-0.463315	0.131895	0.18076	0.981974	-0.455739	0.19717	buffering
Myof	-0.0952457	0.999932	1.60322	0.0833017	0.629585	0.982011	1.32596	0.167928	buffering
Mzt1	-0.0881433	0.999932	0.354693	0.0532352	0.390056	0.982011	0.357849	0.143581	buffering
N4bp1	0.00052482	0.999932	0.356483	0.144276	0.0986122	0.982011	0.386847	0.202887	buffering
Naa10	0.0199927	0.999932	-1.28467	0.0927807	-0.373329	0.982011	-1.1784	0.165859	buffering
Naaladl2	0.246452	0.999932	0.546821	0.0597762	0.17975	0.982011	0.476086	0.154275	buffering
Nabp1	0.868589	0.999932	0.309067	0.09693	0.22962	0.982011	0.309143	0.164213	buffering
Nabp2	-0.113396	0.999932	-0.642903	0.0740599	-0.372734	0.982011	-0.660685	0.154275	buffering
Naglu	-0.0895233	0.999932	-1.72559	0.08659	-0.778914	0.982011	-1.69167	0.156804	buffering
Nagpa	0.0550248	0.999932	-0.208217	0.137374	-0.154431	0.982011	-0.186589	0.224604	buffering
Naip6	-0.243793	0.999932	0.708521	0.0831724	-0.4637	0.982011	0.607157	0.166092	buffering
Nap1l1	0.236084	0.999932	-0.39655	0.0910309	-0.131996	0.982011	-0.398644	0.158796	buffering
Nap1l2	-0.410799	0.999932	-0.380064	0.147499	0.39289	0.982011	-0.384749	0.21179	buffering
Napg	-0.16307	0.993117	0.786166	0.0357293	-0.43976	0.982011	0.670831	0.14545	buffering
Nars	-0.0304888	0.999932	-0.738484	0.0118367	3.00597	0.982011	-0.739228	0.115396	buffering
Nat14	0.0170564	0.999932	-0.446645	0.0606029	-0.467734	0.982011	-0.440972	0.144898	buffering
Nbr1	-0.136825	0.999932	-0.546076	0.029076	-1.27263	0.982011	-0.537631	0.132858	buffering
Ncapg	0.135556	0.999932	0.780831	0.0910309	0.325077	0.982042	0.743377	0.198444	buffering
Ncbp1	0.151751	0.999932	-0.908542	0.0884222	-0.18086	0.982042	-0.766296	0.169908	buffering
Nccrp1	-0.102698	0.999932	-0.228755	0.137712	0.246616	0.982271	-0.233124	0.204832	buffering
Nck1	0.0370623	0.999932	-0.696955	0.0953908	-0.136718	0.982271	-0.631457	0.167547	buffering
Ndrg3	0.0696181	0.999932	-0.275134	0.144276	0.173601	0.983645	-0.277045	0.240969	buffering
Ndrg4	0.0274039	0.999932	-0.489399	0.0902748	0.216734	0.983645	-0.479096	0.160255	buffering
Ndufa2	0.0113603	0.999932	0.229195	0.101108	0.117817	0.983645	0.170827	0.225187	buffering
Ndufa5	0.140401	0.999932	-0.367788	0.118138	0.158805	0.983645	-0.341091	0.185556	buffering
Ndufaf8	-0.348756	0.999932	-0.3564	0.10238	0.212428	0.983645	-0.353001	0.169908	buffering
Ndufb11	0.160643	0.999932	1.62286	0.118884	-0.272273	0.983645	1.66157	0.180516	buffering
Nectin4	0.232425	0.999932	0.556417	0.0386242	-0.415923	0.983645	0.551625	0.134059	buffering
Nefl	-0.758088	0.999932	-0.29969	0.0973934	0.117288	0.983645	-0.303517	0.164052	buffering
Nek2	0.30619	0.999932	0.947441	0.0465862	-0.638705	0.983645	0.823958	0.149013	buffering
Nek6	0.0104162	0.999932	1.43028	0.00861066	-2.00015	0.983645	1.43062	0.107252	buffering
Nelfe	-0.0540827	0.999932	-0.398494	0.13038	-0.159331	0.983645	-0.361317	0.202887	buffering
Nemp1	-0.16239	0.999932	0.223966	0.141863	-0.0930453	0.983645	0.24152	0.213942	buffering
Nes	-0.231167	0.999932	0.364631	0.168137	0.113083	0.983645	0.385998	0.235188	buffering
Neurl4	-0.0128571	0.999932	-0.651043	0.115889	-0.109675	0.983645	-0.547203	0.185916	buffering
Nfatc3	0.054188	0.999932	0.680933	0.0649784	0.275221	0.983645	0.697607	0.147991	buffering
Nfil3	-0.0964372	0.999932	-0.764083	0.116267	-0.361817	0.983645	-0.766315	0.20289	buffering
Nfkb1	0.0265744	0.999932	0.351402	0.0940699	-0.2167	0.983645	0.351377	0.177726	buffering
Nfkbib	-0.0583497	0.999932	0.151781	0.151952	-0.15132	0.983645	0.154581	0.229476	buffering
Nfkbid	-0.334187	0.999932	0.982305	0.0559879	-0.406231	0.983645	0.973097	0.143581	buffering
Nid2	0.363689	0.999932	-0.470688	0.0826509	-0.281831	0.983645	-0.475134	0.154275	buffering
Nif3l1	-0.10032	0.999932	-0.311661	0.121046	-0.411809	0.983645	-0.288193	0.195628	buffering
Nipa2	0.0167574	0.999932	-0.246164	0.181034	0.16001	0.983645	-0.25241	0.246	buffering
Nipal2	0.123064	0.999932	-0.285445	0.100553	0.253112	0.983645	-0.285672	0.167928	buffering
Nipbl	0.0847025	0.999932	-0.614027	0.101727	-0.216436	0.983645	-0.608335	0.196515	buffering
Nkain3	0.0738941	0.999932	-0.247541	0.173464	0.159659	0.983645	-0.256736	0.238735	buffering
Nlrp1b	-0.479018	0.999932	-0.352595	0.152852	-0.225891	0.983645	-0.361592	0.218764	buffering
Nmd3	0.0521007	0.999932	-0.758315	0.125502	0.162172	0.983645	-0.766881	0.217769	buffering
Nme6	-0.118078	0.999932	-0.271849	0.126772	-0.256686	0.984424	-0.272785	0.192709	buffering
Noc2l	0.0295326	0.999932	0.54621	0.0910804	-0.252351	0.984426	0.526741	0.163852	buffering
Nod1	0.0030681	0.999932	-0.964454	0.130783	-0.485688	0.984426	-0.949137	0.234109	buffering
Nol4l	0.15861	0.999932	-0.407169	0.102651	-0.159635	0.984426	-0.396637	0.169921	buffering
Nop53	-0.0187043	0.999932	0.226066	0.102781	-0.176455	0.984426	0.22986	0.169921	buffering
Nop56	-0.0730968	0.999932	-0.446124	0.0826509	-0.199696	0.984426	-0.452568	0.154275	buffering
Nos1	0.0386625	0.999932	0.239116	0.163092	-0.0946791	0.984426	0.253735	0.237374	buffering
Notch3	0.206596	0.999932	-0.612449	0.102472	-0.18629	0.984426	-0.626245	0.178066	buffering
Noxo1	-1.10688	0.999932	-0.384219	0.068036	-0.163347	0.984426	-0.391643	0.147991	buffering
Npc2	-0.166244	0.999932	-0.282273	0.14197	0.169283	0.984426	-0.289242	0.20906	buffering
Npepps	-0.0439708	0.999932	0.596927	0.0923681	-0.418109	0.984426	0.603384	0.162981	buffering
Npm1	0.0152874	0.999932	0.471105	0.158406	0.531268	0.984426	0.477893	0.225507	buffering
Nprl3	0.221427	0.999932	-0.408285	0.127016	0.159848	0.984426	-0.422324	0.197374	buffering
Nr1d2	-0.00800599	0.999932	-0.26478	0.133818	-0.138383	0.984426	-0.257733	0.202737	buffering
Nrcam	0.263077	0.999932	-0.402729	0.165243	0.131922	0.984426	-0.413798	0.226114	buffering
Nrde2	-0.253388	0.999932	-0.247109	0.1031	0.181734	0.984426	-0.247296	0.185273	buffering
Nrep	0.580322	0.999932	-0.298488	0.110439	-0.106016	0.984426	-0.298788	0.170964	buffering
Nrf1	0.0425964	0.999932	-0.315525	0.153119	-0.152954	0.984426	-0.256893	0.249987	buffering
Nrip3	0.32071	0.999932	-0.501116	0.0821032	0.392706	0.984426	-0.497529	0.154275	buffering
Nrn1	-0.648472	0.999932	-0.414183	0.0981951	-0.204049	0.984426	-0.388782	0.169921	buffering
Nsa2	-0.045684	0.999932	-0.691643	0.112639	0.274147	0.984426	-0.691156	0.174753	buffering
Nsg1	-0.251962	0.999932	-0.649444	0.0827571	0.803981	0.984426	-0.653357	0.154275	buffering
Nsrp1	0.0356276	0.999932	-0.654418	0.116548	0.465383	0.984426	-0.668138	0.179456	buffering
Nsun2	0.106573	0.999932	-0.189584	0.132887	-0.227978	0.984426	-0.170697	0.224143	buffering
Nsun3	0.226216	0.999932	-0.297694	0.149674	0.180618	0.984426	-0.293157	0.216119	buffering
Nt5e	0.244298	0.999932	0.250076	0.132168	0.117383	0.984426	0.223452	0.213846	buffering
Nthl1	0.0812158	0.999932	0.418985	0.10238	0.134948	0.984426	0.326216	0.198195	buffering
Nudt13	0.00942358	0.999932	-0.352869	0.176155	0.127156	0.984426	-0.369833	0.247446	buffering
Nudt18	0.0418076	0.999932	-0.544766	0.109439	0.484836	0.984426	-0.528867	0.173652	buffering
Nudt22	0.238438	0.999932	-0.36092	0.150928	0.113578	0.984426	-0.349256	0.213452	buffering
Nudt7	0.0796796	0.999932	-0.343606	0.133783	0.169671	0.984426	-0.336262	0.200906	buffering
Nudt8	0.111259	0.999932	0.285603	0.116444	-0.136968	0.984426	0.285553	0.178061	buffering
Nudt9	-0.00272349	0.999932	-0.53536	0.126164	0.178118	0.984426	-0.411932	0.222887	buffering
Numbl	0.0772968	0.999932	-0.359125	0.0858036	0.288616	0.984426	-0.353273	0.156804	buffering
Nup160	0.159772	0.999932	0.353961	0.0659965	0.239447	0.984426	0.360763	0.146255	buffering
Nup205	-0.12321	0.999932	0.19923	0.169235	-0.130303	0.984426	0.206581	0.243658	buffering
Nup93	0.120043	0.999932	-0.320111	0.094891	-0.115925	0.984562	-0.301297	0.167928	buffering
Nutf2.ps1	0.200623	0.999932	-0.575729	0.0480017	0.356909	0.9849	-0.57378	0.141311	buffering
Nxpe5	-0.26329	0.999932	0.759785	0.12928	0.202483	0.985357	0.770424	0.213942	buffering
Nxph3	0.129067	0.999932	-0.296996	0.175141	0.10654	0.985357	-0.293758	0.239899	buffering
Oacyl	-0.357351	0.999932	-0.568098	0.0959321	-0.15291	0.985357	-0.576684	0.173586	buffering
Oaf	0.0471649	0.999932	-0.412581	0.178422	-0.0917205	0.985357	-0.42436	0.235225	buffering
Oard1	0.0681751	0.999932	-0.505216	0.1352	0.174309	0.985357	-0.381347	0.24142	buffering
Oas3	0.171864	0.999932	-0.314282	0.122122	0.127716	0.985357	-0.301569	0.188101	buffering
Oasl2	0.0182603	0.999932	-0.773327	0.132616	-0.147407	0.985357	-0.731783	0.200958	buffering
Oaz1	-0.0275061	0.999932	-0.343201	0.0974194	0.109044	0.985357	-0.347657	0.165859	buffering
Ogfod3	0.0158917	0.999932	-0.365897	0.149274	0.292451	0.985357	-0.375525	0.218587	buffering
Ophn1	-0.00616046	0.999932	-0.303487	0.109997	-0.156962	0.985357	-0.307503	0.173029	buffering
Optc	0.0175255	0.999932	-0.548936	0.138571	-0.277747	0.985357	-0.561847	0.218239	buffering
Optn	0.06408	0.999932	0.658301	0.0642166	-0.198674	0.985357	0.623533	0.147991	buffering
Or10ak16	0.0148211	0.999932	-0.37397	0.0813088	-0.250615	0.985357	-0.358617	0.15468	buffering
Or2h2	-0.383777	0.999932	-0.888436	0.117045	-0.490195	0.985357	-0.894032	0.199625	buffering
Or51q1	-0.835554	0.999932	0.3415	0.147271	0.149099	0.985357	0.339599	0.21224	buffering
Or52h1	0.939591	0.999932	-0.232985	0.174623	0.100224	0.985357	-0.243105	0.238904	buffering
Or5m10	-0.581912	0.999932	-0.654274	0.0968504	0.192556	0.985357	-0.570231	0.173652	buffering
Or7d10	-0.200598	0.999932	-0.362279	0.0676887	-0.402019	0.985357	-0.352712	0.152007	buffering
Or7g23	-0.13212	0.999932	0.452845	0.173834	0.101621	0.985357	0.392604	0.246933	buffering
Or8b1c	0.672073	0.999932	-0.429597	0.0875583	-0.248137	0.985357	-0.381685	0.168534	buffering
Or8b53	-0.548043	0.999932	1.07964	0.101752	-0.57044	0.985357	1.00563	0.170858	buffering
Orai1	-0.0566184	0.999932	-1.46631	0.060969	1.14886	0.985357	-1.4064	0.14545	buffering
Orc3	0.0232096	0.999932	0.531258	0.116267	0.418104	0.985357	0.526452	0.178789	buffering
Ormdl1	0.171518	0.999932	-0.228506	0.135719	-0.125081	0.985357	-0.205432	0.22287	buffering
Osbpl6	0.100005	0.999932	1.27181	0.149237	0.291166	0.985357	1.30757	0.221293	buffering
Oscp1	0.33735	0.999932	-0.499134	0.120934	0.147945	0.985357	-0.415959	0.20558	buffering
Osgepl1	-0.0287221	0.999932	-0.449519	0.120458	0.136855	0.985357	-0.451064	0.208536	buffering
Osr2	-0.0281701	0.999932	-0.428018	0.0973934	-0.141932	0.985357	-0.426253	0.165859	buffering
Ostm1	0.00654111	0.999932	-0.32451	0.120361	0.124621	0.985357	-0.314966	0.185047	buffering
Otud6b	0.0506921	0.999932	0.231209	0.148858	-0.153619	0.985357	0.236343	0.228286	buffering
Oxsr1	-0.0064182	0.999932	-0.449279	0.0881967	-0.177527	0.985357	-0.450314	0.169921	buffering
P2ry1	0.103471	0.999932	-0.347861	0.0967154	-0.208392	0.985357	-0.318465	0.170858	buffering
P2ry13	-0.780545	0.999932	-0.354842	0.0941842	0.216165	0.985357	-0.346171	0.164052	buffering
P2ry2	-0.152106	0.999932	0.360607	0.120458	-0.214686	0.985357	0.369206	0.188564	buffering
P3h4	0.0833433	0.999932	-0.431673	0.172488	-0.119782	0.985357	-0.405684	0.240969	buffering
P4htm	-0.440158	0.999932	-0.287308	0.150407	0.110331	0.985357	-0.298137	0.224604	buffering
Pacrg	0.297511	0.999932	-0.696961	0.122061	-0.174352	0.985357	-0.715734	0.19164	buffering
Paip2b	-0.0831602	0.999932	0.971259	0.0792246	0.419988	0.985357	0.977743	0.154275	buffering
Pak4	0.0115599	0.999932	0.330025	0.097656	0.0944804	0.985357	0.289057	0.175615	buffering
Pam16	-0.201978	0.999932	-0.299533	0.134768	0.152147	0.985357	-0.30694	0.214142	buffering
Pam16l	0.32673	0.999932	0.409536	0.0669839	0.215619	0.985357	0.385711	0.154241	buffering
Pan3	0.000768161	0.999932	0.326748	0.140066	-0.0969215	0.985357	0.302903	0.210059	buffering
Pank1	0.076764	0.999932	0.665929	0.097656	0.30519	0.985357	0.6807	0.167928	buffering
Papola	0.0614049	0.999932	-0.361124	0.136867	0.107198	0.985357	-0.355474	0.200159	buffering
Papss1	-0.149759	0.999932	-0.708255	0.116674	-0.127296	0.985357	-0.720389	0.198186	buffering
Pard6a	0.413711	0.999932	-0.416432	0.104123	-0.153173	0.985357	-0.365473	0.182587	buffering
Parp3	0.0169838	0.999932	-0.450738	0.137964	0.208521	0.985357	-0.454613	0.230091	buffering
Parp8	0.0573612	0.999932	-0.545083	0.118808	-0.168501	0.985357	-0.539665	0.180269	buffering
Parva	-0.0116753	0.999932	0.275572	0.104355	-0.111584	0.985357	0.274805	0.169921	buffering
Parvg	-0.179166	0.999932	0.228575	0.140221	-0.100379	0.985357	0.226078	0.243753	buffering
Pax2	-0.180976	0.999932	-0.7691	0.102257	0.288372	0.985357	-0.787231	0.173652	buffering
Paxbp1	-0.0248346	0.999932	-0.978359	0.068454	-0.682971	0.985357	-0.984951	0.147991	buffering
Pbk	0.350378	0.999932	-0.297691	0.0737641	-0.492958	0.985357	-0.293329	0.153415	buffering
Pbld2	0.871838	0.999932	-0.453682	0.112722	0.262104	0.985357	-0.46176	0.176365	buffering
Pcdh11x	-0.574472	0.999932	-0.312719	0.156145	0.120678	0.985357	-0.32312	0.225862	buffering
Pcdhgb1	0.521287	0.999932	-0.404731	0.0712328	-0.19184	0.985357	-0.387603	0.154275	buffering
Pcf11	0.0192396	0.999932	-0.588722	0.0947319	0.356545	0.985357	-0.593341	0.173652	buffering
Pcgf1	-0.0273361	0.999932	-0.847108	0.101455	-0.725205	0.985357	-0.857982	0.16808	buffering
Pcgf2	0.00082953	0.999932	-0.654673	0.046976	-0.37155	0.985357	-0.664244	0.144898	buffering
Pcmt1	-0.0991725	0.999932	-0.539048	0.170327	-0.131914	0.985357	-0.551732	0.234109	buffering
Pcnp	0.011661	0.999932	-0.179193	0.139535	0.18162	0.985357	-0.183106	0.212126	buffering
Pcsk4	0.23734	0.999932	-1.08355	0.117045	0.388897	0.985357	-1.07164	0.210114	buffering
Pcyt1b	-0.0529996	0.999932	-0.48111	0.125502	-0.155257	0.985357	-0.488668	0.207197	buffering
Pcyt2	-0.00288726	0.999932	-0.839779	0.112078	-0.286401	0.985357	-0.861424	0.177144	buffering
Pdcd2	-0.0339146	0.999932	0.825089	0.135403	-0.178251	0.985357	0.79045	0.202887	buffering
Pdcd2l	-0.19476	0.999932	-0.34719	0.100207	-0.156644	0.985432	-0.334457	0.170229	buffering
Pdcd5	0.18135	0.999932	-0.266915	0.149507	0.239041	0.985432	-0.267615	0.230703	buffering
Pde1a	0.0156968	0.999932	0.319595	0.0793582	0.115949	0.985432	0.265274	0.174753	buffering
Pde4b	-0.509774	0.999932	-0.834839	0.0827754	-0.154668	0.985432	-0.667548	0.179405	buffering
Pde4dip	-0.0581221	0.999932	-0.447842	0.085709	-0.177674	0.985432	-0.437505	0.15733	buffering
Pde5a	-0.0267646	0.999932	-0.271761	0.0961666	0.16671	0.985432	-0.272135	0.16502	buffering
Pde8b	-0.265402	0.999932	-0.718379	0.096227	-0.124787	0.985432	-0.732286	0.167928	buffering
Pdf	-0.0113065	0.999932	-1.36419	0.0972571	-0.20381	0.985432	-1.19151	0.22187	buffering
Pdhb	0.184923	0.999932	-0.662489	0.0301866	0.596307	0.985432	-0.672192	0.134059	buffering
Pdia3	0.0825609	0.999932	-0.835746	0.0959321	0.537205	0.985432	-0.810251	0.166541	buffering
Pdia6	-0.162605	0.999932	-0.483378	0.121046	-0.0792947	0.985432	-0.441646	0.199625	buffering
Pdzd2	2.10659	0.999932	-0.356944	0.159146	0.1294	0.985432	-0.354866	0.232531	buffering
Pear1	0.110608	0.999932	1.57553	0.0977509	0.738833	0.985432	1.59816	0.169921	buffering
Peli1	-0.0373951	0.999932	2.12325	0.0430194	1.07622	0.985432	2.12313	0.135887	buffering
Peli2	-0.112614	0.999932	-0.679231	0.162454	0.14831	0.985432	-0.692032	0.242376	buffering
Peli3	0.393805	0.999932	-0.622562	0.0972535	-0.174674	0.985432	-0.6286	0.169921	buffering
Pex10	0.262905	0.999932	-0.520414	0.105454	0.102408	0.985432	-0.454083	0.188553	buffering
Pex12	-0.0207542	0.999932	-0.297095	0.149101	0.143003	0.985432	-0.302077	0.221969	buffering
Pex26	-0.300942	0.999932	-0.345894	0.0875583	0.133201	0.985432	-0.350535	0.163852	buffering
Pgap4	0.149276	0.999932	-0.335004	0.0973372	0.122858	0.985432	-0.338602	0.167928	buffering
Pgpep1l	-0.523808	0.999932	-0.404499	0.0929877	-0.0803821	0.985432	-0.406995	0.163852	buffering
Pgrmc1	0.12497	0.999932	0.463395	0.129836	-0.173957	0.985432	0.421555	0.206297	buffering
Pgrmc2	0.128494	0.999932	1.1326	0.0118367	-0.474335	0.985432	1.11781	0.119901	buffering
Phf19	-0.0208447	0.999932	0.811529	0.0676887	0.193145	0.985432	0.768767	0.154275	buffering
Phldb3	0.107807	0.999932	0.358904	0.10238	0.0834314	0.985432	0.36254	0.169921	buffering
Phlpp2	-0.0887683	0.999932	-0.152064	0.148173	-0.246825	0.985432	-0.145402	0.23035	buffering
Phpt1	0.0975214	0.999932	-0.323927	0.0833381	0.16119	0.985432	-0.326154	0.156804	buffering
Phtf2	-0.0685245	0.999932	0.697924	0.0676887	0.373865	0.985432	0.704142	0.152007	buffering
Phyhipl	-0.254012	0.999932	-0.37935	0.137453	0.141937	0.985432	-0.371289	0.240969	buffering
Pi4k2a	-0.0501117	0.999932	-0.280808	0.104943	0.156004	0.985432	-0.281838	0.17684	buffering
Pierce1	-0.199555	0.999932	0.504826	0.150928	-0.139819	0.985432	0.49981	0.220719	buffering
Piezo2	-0.0344565	0.999932	0.327304	0.102257	-0.175197	0.985432	0.325591	0.169921	buffering
Pigh	-0.0236221	0.999932	-1.0314	0.118138	0.318053	0.985432	-1.04463	0.185047	buffering
Pigq	-0.0766533	0.999932	0.219479	0.116267	-0.193599	0.985432	0.220371	0.185273	buffering
Pik3c2a	0.0388429	0.999932	0.347178	0.0831724	0.149868	0.985432	0.340271	0.155007	buffering
Pik3cb	-0.129053	0.999932	-0.492976	0.0395272	-0.369285	0.985432	-0.497571	0.134059	buffering
Pik3cd	-0.0723028	0.999932	-0.403342	0.0910309	0.294448	0.985432	-0.409833	0.163852	buffering
Pik3ip1	-0.449748	0.999932	0.843862	0.0491817	0.57931	0.985432	0.848744	0.142924	buffering
Pip4k2a	-0.0284328	0.999932	-0.293063	0.155608	-0.0683626	0.985432	-0.296442	0.228286	buffering
Pithd1	-0.0159809	0.999932	-0.269968	0.116548	-0.118232	0.985432	-0.250099	0.195628	buffering
Piwil4	0.854083	0.999932	-0.418826	0.12941	-0.108634	0.985432	-0.386022	0.206599	buffering
Pja1	-0.093661	0.999932	-0.230086	0.110199	0.158447	0.985432	-0.232848	0.175615	buffering
Pkmyt1	0.0761138	0.999932	-0.238844	0.171665	-0.0866199	0.985432	-0.226758	0.245118	buffering
Pkp1	-0.711355	0.999932	0.423432	0.15533	-0.164196	0.985432	0.40993	0.22793	buffering
Pkp4	-0.158598	0.999932	-0.794348	0.0740599	0.597583	0.985432	-0.807508	0.154275	buffering
Pla2r1	-0.0268616	0.999932	-0.637486	0.112644	0.170793	0.985432	-0.467244	0.220719	buffering
Pld1	0.00101283	0.999932	1.16386	0.140651	0.351314	0.985432	1.17171	0.225507	buffering
Plekhb2	-0.1492	0.999932	-0.562825	0.127291	0.238461	0.985432	-0.57315	0.197506	buffering
Plekhm3	-0.228229	0.999932	-0.525446	0.135273	-0.218879	0.985432	-0.526013	0.207239	buffering
Plekho1	-0.182575	0.999932	0.323761	0.168416	-0.113289	0.985432	0.320464	0.235256	buffering
Plod3	0.00768794	0.999932	0.320456	0.132887	-0.167306	0.985432	0.321395	0.200958	buffering
Plxnb2	0.00846047	0.999932	0.347962	0.0975436	0.105995	0.985432	0.349242	0.167928	buffering
Pmepa1	0.00111045	0.999932	-0.725489	0.170828	0.166437	0.985432	-0.737485	0.241209	buffering
Pmp2	0.522574	0.999932	-0.195565	0.152852	0.104829	0.985432	-0.195739	0.247446	buffering
Pmpcb	0.129403	0.999932	0.610608	0.0662562	-0.260482	0.985432	0.616963	0.147991	buffering
Pnkp	-0.0097291	0.999932	-0.312882	0.109619	-0.12562	0.985432	-0.31376	0.175615	buffering
Poglut3	-0.0473963	0.999932	-0.294278	0.112286	0.135565	0.985432	-0.296403	0.185777	buffering
Pola1	0.031047	0.999932	-0.353401	0.0908674	0.0931418	0.985432	-0.335899	0.165536	buffering
Pold2	0.139431	0.999932	-0.460925	0.167254	-0.0854544	0.985432	-0.442021	0.240214	buffering
Pold4	0.0508554	0.999932	-0.510831	0.104254	-0.0950508	0.985432	-0.479289	0.178061	buffering
Pole3	-0.0430263	0.999932	-1.93274	0.12928	-0.323945	0.985432	-1.95169	0.209272	buffering
Polr2f	-0.307317	0.999932	0.199194	0.126164	-0.123832	0.985432	0.193723	0.221283	buffering
Polr2g	0.128881	0.999932	0.46877	0.0941842	-0.160909	0.985432	0.459541	0.175615	buffering
Pop1	-0.0742408	0.999932	-0.764032	0.174837	-0.28636	0.985432	-0.776628	0.249987	buffering
Postn	0.168189	0.999932	-0.440454	0.112833	0.189455	0.985432	-0.425534	0.178793	buffering
Ppara	0.494439	0.999932	-0.239185	0.128425	0.125726	0.985432	-0.242799	0.199337	buffering
Ppef1	0.647871	0.999932	-0.319005	0.108829	0.176236	0.985432	-0.322888	0.173975	buffering
Ppfibp1	0.103708	0.999932	-1.07248	0.0826509	0.377651	0.985432	-1.0821	0.155691	buffering
Ppic	0.154188	0.999932	0.299468	0.123899	-0.140021	0.985432	0.297833	0.190043	buffering
Ppif	-0.0338019	0.999932	0.26879	0.0875583	-0.172073	0.985432	0.269464	0.158796	buffering
Ppil3	-0.0320457	0.999932	-0.37066	0.162035	0.0665786	0.985432	-0.350517	0.239168	buffering
Ppil4	-0.0391733	0.999932	-0.352808	0.114071	-0.135091	0.985432	-0.35669	0.179456	buffering
Ppm1l	-0.0285492	0.999932	0.464984	0.125179	-0.0823764	0.985432	0.371829	0.218267	buffering
Ppp1cb	0.0619622	0.999932	-0.358166	0.0893431	-0.140364	0.985432	-0.320074	0.170964	buffering
Ppp1r10	-0.0872785	0.999932	-0.550553	0.117641	-0.313798	0.985432	-0.560814	0.185506	buffering
Ppp1r15b	0.12546	0.999932	-0.987531	0.145804	0.178668	0.985432	-0.754915	0.249987	buffering
Ppp1r18	0.00324039	0.999932	-0.360518	0.133783	0.0753311	0.985432	-0.322687	0.209517	buffering
Ppp1r3d	0.0239876	0.999932	1.24704	0.0631407	-0.41204	0.985432	1.04509	0.164052	buffering
Ppp1r3e	-0.192	0.999932	0.439788	0.150002	0.248486	0.985432	0.445481	0.227817	buffering
Ppp1r3f	-0.03166	0.999932	-1.03746	0.0198416	0.278154	0.985432	-1.04204	0.132986	buffering
Ppp1r9a	-0.0203723	0.999932	-0.611462	0.0642166	-0.406202	0.985432	-0.607977	0.14545	buffering
Ppp2r1b	0.123674	0.999932	-2.10755	0.0754872	-0.739107	0.985432	-2.11448	0.154718	buffering
Ppp2r2a	-0.0366005	0.999932	-1.25898	0.152737	0.172935	0.985432	-1.15815	0.234127	buffering
Ppp2r3c	0.147836	0.999932	0.606608	0.125709	0.374332	0.985432	0.602765	0.19146	buffering
Ppp2r5d	0.158983	0.999932	0.765573	0.0498667	-1.02556	0.985432	0.776993	0.143581	buffering
Ppp2r5e	0.0318443	0.999932	-0.332512	0.0840156	-0.228842	0.985432	-0.3342	0.154275	buffering
Ppp6r3	-0.129614	0.999932	0.308697	0.116674	0.0930201	0.985432	0.271427	0.200013	buffering
Pqbp1	0.205315	0.999932	-0.399776	0.113792	0.153285	0.985432	-0.380815	0.180779	buffering
Pqlc3	0.0199595	0.999932	0.375762	0.102472	0.157366	0.985432	0.373015	0.169921	buffering
Prdm1	0.0299626	0.999932	-0.413824	0.109247	0.16185	0.985432	-0.377836	0.180516	buffering
Prkab2	-0.0356147	0.999932	0.521126	0.0696191	-0.217862	0.985432	0.512969	0.15697	buffering
Prkra	0.120102	0.999932	-0.602471	0.125502	-0.255039	0.985432	-0.606979	0.19329	buffering
Prpf38a	0.0345863	0.999932	0.359596	0.0893431	-0.0809379	0.985432	0.348231	0.180307	buffering
Prps2	-0.0304345	0.999932	-0.320233	0.0667865	0.756447	0.985432	-0.319897	0.145809	buffering
Prr5l	-0.362812	0.999932	-0.357466	0.09693	-0.231491	0.985432	-0.337788	0.169921	buffering
Prrc2a	0.326514	0.999932	0.346067	0.133336	-0.0617229	0.985432	0.326712	0.210059	buffering
Prrg1	0.0606833	0.999932	0.603654	0.157566	-0.162796	0.985432	0.57454	0.235788	buffering
Prrg3	0.119759	0.999932	-0.491784	0.155547	-0.139206	0.985432	-0.50613	0.232389	buffering
Prrt2	1.30669	0.999932	2.24922	0.0707339	0.482007	0.985432	2.05164	0.15468	buffering
Prrx2	0.0910684	0.999932	-0.483806	0.09693	-0.0915013	0.985432	-0.479101	0.167928	buffering
Psd3	-0.0374527	0.999932	0.549384	0.0559879	0.16206	0.985432	0.488239	0.154275	buffering
Psma2	0.0507996	0.999932	-0.638114	0.102526	-0.134817	0.985432	-0.644737	0.169921	buffering
Psmc4	0.0304615	0.999932	0.591873	0.0851102	0.149962	0.985432	0.533962	0.195021	buffering
Psmd12	0.0178586	0.999932	-0.482733	0.14816	0.113299	0.985432	-0.440432	0.229683	buffering
Psmd13	-0.0573753	0.999932	-0.242051	0.120458	-0.14498	0.985432	-0.234942	0.190932	buffering
Psmd2	0.0107906	0.999932	0.634635	0.12928	-0.107903	0.985432	0.475172	0.249987	buffering
Psmd3	0.0635604	0.999932	-0.789702	0.0923681	-0.218838	0.985432	-0.804509	0.164052	buffering
Pspc1	0.136879	0.999932	0.928906	0.117045	-0.176702	0.985432	0.789881	0.201247	buffering
Psph	-0.0168055	0.999932	0.645992	0.114195	0.347131	0.985432	0.650356	0.179357	buffering
Ptcd1	0.0939288	0.999932	-0.715118	0.0745806	0.333157	0.985432	-0.709954	0.154241	buffering
Pter	0.0624722	0.999932	-0.680855	0.0602481	-0.27662	0.985432	-0.667204	0.144898	buffering
Ptger1	0.0788191	0.999932	-0.527202	0.126772	-0.0826051	0.985432	-0.44238	0.223434	buffering
Ptgfrn	0.191603	0.999932	-0.463909	0.150661	-0.0999504	0.985432	-0.473997	0.217315	buffering
Ptpn14	0.0729504	0.999932	-0.329918	0.115646	-0.154905	0.985432	-0.316422	0.182576	buffering
Ptpn6	-0.178497	0.999932	-0.542019	0.102472	0.161566	0.985432	-0.453281	0.197374	buffering
Ptprt	-0.170012	0.999932	-0.614967	0.153443	0.597424	0.985432	-0.621236	0.223658	buffering
Ptrh2	0.0121259	0.999932	-0.41015	0.125842	-0.0605141	0.985432	-0.363567	0.198069	buffering
Pts	0.159836	0.999932	-0.204921	0.126164	-0.144942	0.985432	-0.188176	0.21043	buffering
Pttg1	0.0208836	0.999932	-0.396856	0.133991	0.0497031	0.985432	-0.395482	0.237727	buffering
Puf60	-0.025895	0.999932	-0.497367	0.0676887	-0.273275	0.985432	-0.503841	0.152911	buffering
Pum1	0.0585208	0.999932	-0.693523	0.102781	-0.337008	0.985432	-0.679591	0.197348	buffering
Pusl1	0.0802437	0.999932	-0.322093	0.124374	0.13955	0.985432	-0.328578	0.194471	buffering
Pwwp3a	0.11287	0.999932	-0.230274	0.110043	-0.218153	0.985432	-0.222817	0.178789	buffering
Pxdn	0.179867	0.999932	-0.522189	0.131084	-0.136436	0.985432	-0.534393	0.205164	buffering
Pxmp2	-0.232423	0.999932	-0.403687	0.0826509	0.190638	0.985432	-0.404859	0.154275	buffering
Pxmp4	0.14943	0.999932	-0.249927	0.102472	0.228487	0.985432	-0.251951	0.169921	buffering
Pxn	0.00659467	0.999932	-0.483477	0.117316	-0.107036	0.985432	-0.33291	0.237669	buffering
Pycr2	-0.0507356	0.999932	-0.500043	0.112833	0.0917305	0.985432	-0.458148	0.188547	buffering
Qsox2	0.0521142	0.999932	-0.28852	0.159619	-0.0844918	0.985432	-0.26041	0.24895	buffering
R3hdm2	-0.0686616	0.999932	-0.31099	0.126948	0.131386	0.985432	-0.317654	0.195415	buffering
Rab13	0.088909	0.999932	-0.621254	0.0858754	-0.538904	0.985432	-0.626459	0.161066	buffering
Rab15	0.133766	0.999932	0.755361	0.0696191	0.337779	0.985432	0.747212	0.151023	buffering
Rab20	0.00356121	0.999932	-0.337943	0.116444	0.0936361	0.985432	-0.329379	0.184289	buffering
Rab27b	0.14878	0.999932	0.648805	0.132887	-0.235217	0.985432	0.634916	0.234127	buffering
Rab28	-0.215631	0.999932	-0.52663	0.0606409	0.142522	0.985432	-0.42494	0.165859	buffering
Rab29	0.173145	0.999932	-0.882062	0.0251746	0.644293	0.985432	-0.856221	0.132858	buffering
Rab40c	-0.00562548	0.999932	-0.306787	0.153137	-0.0705441	0.985432	-0.314115	0.202887	buffering
Rab4b	-0.0459529	0.999932	0.401937	0.103332	-0.191847	0.985432	0.390204	0.173652	buffering
Rabac1	-0.0754735	0.999932	-0.704287	0.0959343	-0.102965	0.985432	-0.669033	0.168132	buffering
Rabgef1	-0.184436	0.999932	-0.820286	0.152223	-0.183893	0.985432	-0.835083	0.228286	buffering
[truncated: 12,092 more rows]
